# Supplementary material for: Comparative Proteomic Analysis of the Graft Unions in Hickory (Carya cathayensis) Provides Insights into Response Mechanisms to Grafting Process
Source: Front Plant Sci. 2017 Apr 27;8:676. doi: 10.3389/fpls.2017.00676 (PMC5406401; doi:10.3389/fpls.2017.00676)
Supplement: Supplementary file 1 [file Table_1.XLSX]

## Sheet: Sheet1
Table S1 The information on both identified and quantified proteins in hickory during grafting process.
Protein accession	Protein description	Gene name	D7/D0 Ratio	D7/D0 P value	FDR
CS_83574_c0_orf1	glycogen phosphorylase, putative		0.499	0	0
CS_88722_c0_orf1	chaperonin CPN60-2, mitochondrial isoform 1	Os03g0143400	1.402	0	0
CS_92633_c0_orf1	phosphoenolpyruvate carboxylase protein	ZEAMMB73_000848	0.665	0	0
CS_93021_c0_orf2	clathrin heavy chain 1-like		0.645	0	0
CS_93347_c0_orf1	protein disulfide-isomerase	Si026242m.g	1.564	0	0
CS_93715_c0_orf1	1,4-alpha-glucan-branching enzyme-like	SBE1	0.471	0	0
CS_94796_c0_orf1	hypothetical protein VITISV_030870	BRADI1G45487	0.46	0	0
CS_95569_c0_orf1	chaperone protein ClpB1	ZEAMMB73_519807	0.82	7.66054e-15	2.41115e-12
CS_83536_c0_orf1	predicted protein	Si016761m.g	1.516	1.39888e-14	3.91376e-12
CS_88971_c0_orf1	wsus	ZEAMMB73_713004	0.546	3.63043e-14	9.14142e-12
CS_93301_c0_orf1	NADP-dependent malic enzyme	Si000774m.g	0.826	1.22236e-13	2.79808e-11
CS_92337_c0_orf1	leucine aminopeptidase, putative	Os02g0794700	1.279	1.47882e-13	3.10305e-11
CS_89000_c0_orf1	unnamed protein product	RPL3	0.634	2.46136e-13	4.76747e-11
CS_75090_c0_orf1	catalase	Os03g0131200	0.692	3.24885e-12	5.84328e-10
CS_80076_c0_orf1	alpha-glucan water dikinase, chloroplastic	GWD3	0.499	3.24893e-12	5.45387e-10
CS_93188_c0_orf1	heat shock protein 70	ZEAMMB73_181606	1.476	3.24896e-12	5.11305e-10
CS_48861_c0_orf1	Heat shock protein 90	P0481E08.35	1.43	3.24901e-12	4.81236e-10
CS_92986_c0_orf1	elongation factor 2-like	ZEAMMB73_435058	0.689	3.24901e-12	4.81236e-10
CS_91294_c0_orf1	ATP synthase subunit beta, mitochondrial-like	BRADI2G17290	1.277	3.24918e-12	4.30602e-10
CS_90324_c2_orf1	predicted protein	Os03g0113700	1.416	3.2499e-12	4.09162e-10
CS_74716_c0_orf1	latex plastidic aldolase-like protein		0.697	3.25245e-12	3.89985e-10
CS_93322_c0_orf1	predicted protein	OSJNBb0002J01.17	1.276	3.26217e-12	3.7337e-10
CS_90878_c0_orf1	carbamoyl-phosphate synthase large chain-like	CARB	0.651	3.29009e-12	3.60193e-10
CS_73364_c0_orf1	ATP synthase CF1 alpha subunit	atpA	1.262	3.47011e-12	3.64073e-10
CS_69951_c0_orf1	phosphoglucan, water dikinase, chloroplastic-like	GWD3	0.498	3.60226e-12	3.62819e-10
CS_93310_c0_orf1	predicted protein	Os03g0405500	0.746	3.73085e-12	3.61318e-10
CS_74426_c0_orf1	S-adenosyl-L-homocysteine hydrolase		0.801	3.98859e-12	3.71973e-10
CS_48684_c0_orf1	alcohol dehydrogenase	ADH1	0.858	4.00169e-12	3.59866e-10
CS_88934_c0_orf1	heat-shock protein, putative	HSP16.9B	0.675	4.75697e-12	4.13036e-10
CS_48654_c0_orf1	predicted protein	LOC_Os12g17910	1.242	5.22682e-12	4.38704e-10
CS_91929_c0_orf1	elongation factor 1-alpha	ZEAMMB73_768678	0.631	7.64055e-12	6.2061e-10
CS_84916_c0_orf1	uncharacterized protein LOC100782924	GAPC2	1.227	7.91156e-12	6.22541e-10
CS_80377_c0_orf1	monodehydroascorbate reductase	OJ1150_A11.25	1.24	2.33232e-11	1.77963e-09
CS_92578_c0_orf1	ubiquitin carboxyl-terminal hydrolase 12-like	Sb08g015020	0.749	2.94328e-11	2.17976e-09
CS_88957_c0_orf1	RecName: Full=Ribulose bisphosphate carboxylase small chain, chloroplastic_ Short=RuBisCO small subunit_ Flags: Precursor &gt_gi_1536889_emb_CAA69102.1_ ribulose-bisphosphate carboxylase	Si023437m.g	0.639	4.55213e-11	3.27493e-09
CS_48659_c0_orf1	chlorophyll A/B binding protein, putative	P0567H04.14	0.751	5.94143e-11	4.1557e-09
CS_91335_c0_orf1	precursor of protein cell division protease ftsh-like protein	FTSH1	0.797	7.39407e-11	5.03197e-09
CS_93707_c0_orf1	probable phenylalanyl-tRNA synthetase alpha chain-like		0.77	8.35998e-11	5.53959e-09
CS_89852_c0_orf1	protein disulfide isomerase, putative	ZEAMMB73_526328	1.404	1.93663e-10	1.25037e-08
CS_84857_c0_orf1	transketolase, putative	ZEAMMB73_050344	0.766	2.48742e-10	1.56583e-08
CS_90915_c0_orf1		ZEAMMB73_437813	0.772	2.67544e-10	1.64311e-08
CS_64585_c0_orf1	Chaperone protein clpB	CLPB3	0.73	3.57362e-10	2.14247e-08
CS_90760_c0_orf1	predicted protein	DPE2	0.537	4.80641e-10	2.81454e-08
CS_48771_c0_orf1	thioredoxin-dependent peroxidase	PRXIIC	1.283	5.29146e-10	3.02816e-08
CS_87744_c0_orf1	groes chaperonin, putative	P0556H01.16	1.185	5.64387e-10	3.15806e-08
CS_48674_c0_orf1	predicted protein	ENO1	1.35	5.88479e-10	3.22128e-08
CS_86415_c0_orf1	fructose-bisphosphate aldolase-like protein	Sb04g019020	1.195	8.91545e-10	4.7764e-08
CS_86982_c1_orf1	14-3-3 protein 2	Os08g0430500	1.424	9.75821e-10	5.11899e-08
CS_78868_c0_orf1	peptidylprolyl isomerase, putative		1.256	1.03582e-09	5.32286e-08
CS_91266_c0_orf1	granule-bound starch synthase	Sb02g009870	0.408	1.22184e-09	6.15317e-08
CS_93731_c0_orf1	malate dehydrogenase		0.733	1.2653e-09	6.2471e-08
CS_84262_c0_orf1	RecName: Full=Plastid-lipid-associated protein, chloroplastic_ AltName: Full=CitPAP_ Flags: Precursor &gt_gi_3928760_dbj_BAA34702.1_ homolog to plastid-lipid-associated protein	PAP2	1.477	2.65062e-09	1.28351e-07
CS_87147_c0_orf1	zinc-metallopeptidase, peroxisomal	OJ1019_E02.24	0.645	2.79653e-09	1.32862e-07
CS_93229_c0_orf1	heat shock protein, putative	HSP26.7	0.894	3.46524e-09	1.61583e-07
CS_88499_c0_orf1	heat shock protein 90	HSP81-1	1.177	3.82919e-09	1.75307e-07
CS_94026_c0_orf1			0.663	4.31835e-09	1.94171e-07
CS_84989_c0_orf1	KH domain-containing protein At4g18375 isoform 1	ZEAMMB73_706163	1.473	4.33101e-09	1.91324e-07
CS_84286_c0_orf1	predicted protein		0.649	9.27236e-09	4.02549e-07
CS_93438_c0_orf1	sucrose synthase	Sb01g035890	0.625	1.17206e-08	5.00211e-07
CS_48727_c0_orf1	conserved hypothetical protein	P0646B04.11	1.647	1.17778e-08	4.94275e-07
CS_50107_c0_orf1	probable glutamyl-tRNA synthetase, cytoplasmic-like	OJ1003C07.13	0.673	1.22299e-08	5.04835e-07
CS_80410_c0_orf1	unnamed protein product	ZEAMMB73_937605	0.743	1.55219e-08	6.30388e-07
CS_87788_c0_orf1	phosphoglycerate kinase, putative	P0686E06.13	1.333	1.68894e-08	6.7504e-07
CS_80273_c0_orf1	ATP-dependent zinc metalloprotease FTSH 2, chloroplastic-like	FtsH2B	0.822	2.24953e-08	8.85049e-07
CS_48618_c0_orf1	V-type proton ATPase catalytic subunit A-like	ZEAMMB73_258693	0.88	2.57988e-08	9.99406e-07
CS_65985_c0_orf1	calreticulin-like	Os07g0246200	1.344	2.75262e-08	1.05017e-06
CS_92807_c0_orf1		MTK1	0.777	3.71605e-08	1.39657e-06
CS_48583_c0_orf1	glycine dehydrogenase	P0429G06.10	0.772	4.16244e-08	1.54133e-06
CS_50327_c0_orf1	peroxidase 12-like	Sb03g046810	1.867	4.54343e-08	1.65802e-06
CS_89838_c0_orf1	sieve element occlusion b		0.771	4.95976e-08	1.7841e-06
CS_85144_c0_orf1	obg-like ATPase 1		0.835	5.48981e-08	1.94695e-06
CS_68104_c0_orf1	glucose-1-phosphate adenylyltransferase small subunit, chloroplastic-like isoform 1	BRADI3G22330	0.711	5.66867e-08	1.98246e-06
CS_49316_c0_orf1	predicted protein		0.768	5.73807e-08	1.97924e-06
CS_93222_c0_orf1	uncharacterized protein LOC100306132	Os07g0662500	1.263	5.82765e-08	1.98298e-06
CS_84008_c3_orf1		Sb02g009870	0.674	6.24987e-08	2.09829e-06
CS_84817_c0_orf1	beta-galactosidase isoform 1		0.728	6.31741e-08	2.09306e-06
CS_91816_c1_orf1	predicted protein	ZEAMMB73_379943	0.801	6.49768e-08	2.12483e-06
CS_48852_c0_orf1	phosphoglycerate kinase, cytosolic-like		1.482	7.08533e-08	2.28729e-06
CS_89674_c1_orf1	uncharacterized protein LOC100499951	ZEAMMB73_433806	1.603	7.24697e-08	2.30986e-06
CS_88883_c0_orf1	dihydrolipoyllysine-residue acetyltransferase component 3 of pyruvate dehydrogenase complex, mitochondrial	P0492E07.128	1.241	7.28194e-08	2.29199e-06
CS_48562_c0_orf1	uncharacterized protein LOC100809181, partial	ENODL1	1.534	7.35778e-08	2.28727e-06
CS_70161_c0_orf1	ascorbate peroxidase	ZEAMMB73_295369	0.549	7.53762e-08	2.3146e-06
CS_83710_c0_orf1	unnamed protein product	Si026806m.g	1.401	7.56377e-08	2.29465e-06
CS_91659_c1_orf1	Cu-Zn superoxide dismutase	Si037512m.g	1.294	7.67377e-08	2.3003e-06
CS_80332_c0_orf1	hypothetical protein VITISV_021647	Os03g0610650	1.23	7.82714e-08	2.31867e-06
CS_49085_c0_orf1	alpha-mannosidase	Os11g0525600	1.194	8.06953e-08	2.36268e-06
CS_80372_c0_orf1	cytosolic ascorbate peroxidase	ZEAMMB73_022439	0.708	8.76993e-08	2.53824e-06
CS_84008_c2_orf1	granule-bound starch synthase	131L1.8	0.659	9.70541e-08	2.77707e-06
CS_48680_c0_orf1	tropinone reductase homolog isoform 1	OJA1364E02.17	1.578	1.24541e-07	3.52353e-06
CS_88287_c0_orf1	proteasome subunit beta type 6,9, putative	ZEAMMB73_794961	1.392	1.24554e-07	3.48474e-06
CS_91552_c0_orf1	26S proteasome regulatory subunit rpn1, putative	P0468G03.16	0.85	1.27519e-07	3.5285e-06
CS_86860_c0_orf1	40S ribosomal protein s2	OJ1119_B04.29	0.686	1.62908e-07	4.45873e-06
CS_84942_c0_orf1	carbamoyl-phosphate synthase small chain	CARA	0.707	1.64131e-07	4.44389e-06
CS_92574_c0_orf1	unnamed protein product	B1377B10.19	0.662	1.81721e-07	4.86781e-06
CS_92423_c0_orf1	5-methyltetrahydropteroyltriglutamate--homocysteine methyltransferase, putative	Os12g0624000	1.221	2.07992e-07	5.51288e-06
CS_75837_c0_orf1	predicted protein		0.618	2.08982e-07	5.48143e-06
CS_86967_c0_orf1	multidrug resistance protein 1, 2, putative	P0705A05.112-2	0.426	2.28936e-07	5.94289e-06
CS_90381_c0_orf1	stromal 70 kDa heat shock-related protein, chloroplastic-like	LOC_Os12g14070	1.168	2.41103e-07	6.19488e-06
CS_88265_c0_orf1	delta-1-pyrroline-5-carboxylate dehydrogenase protein	mis1	0.822	2.60587e-07	6.62786e-06
CS_93331_c0_orf1	unnamed protein product	GAPC2	1.334	2.67249e-07	6.72933e-06
CS_83380_c0_orf2	beta-D-galactosidase	BRADI1G67760	1.57	3.04384e-07	7.5885e-06
CS_92571_c0_orf1	actin 1	Act	0.857	3.12293e-07	7.70934e-06
CS_79977_c0_orf1	14-3-3 protein	Os08g0430500	1.202	3.29192e-07	8.04763e-06
CS_91048_c2_orf1	2-oxoglutarate dehydrogenase, putative		0.761	3.30501e-07	8.00193e-06
CS_93369_c0_orf1	protein disufide isomerase-like protein precursor	PDIL2-1	1.557	3.85469e-07	9.24391e-06
CS_85302_c0_orf1	Minor allergen Alt a, putative	ZEAMMB73_660929	1.342	3.90075e-07	9.26611e-06
CS_84040_c0_orf1	Csf-1	OSJNBb0070J16.13	1.533	3.99231e-07	9.39499e-06
CS_90810_c0_orf1	26S protease regulatory subunit 6A homolog A	TBP1	1.205	4.38549e-07	1.02247e-05
CS_85121_c0_orf1	dihydrolipoamide dehydrogenase, putative	P0554D10.2	1.188	4.54827e-07	1.05069e-05
CS_89951_c0_orf1	heat shock 70 kDa protein, mitochondrial-like	Os03g0113700	1.718	4.73773e-07	1.08451e-05
CS_48716_c0_orf1	chlorophyll a-b binding protein CP24 10A, chloroplastic	ZEAMMB73_098595	0.81	4.83279e-07	1.0963e-05
CS_84846_c0_orf1	unnamed protein product	Si029691m.g	1.122	5.07319e-07	1.14056e-05
CS_91628_c0_orf1	glutathione reductase, cytosolic	GRC2	1.408	5.19576e-07	1.15778e-05
CS_80202_c0_orf1	methionine synthase	Os12g0624000	1.22	6.44623e-07	1.42383e-05
CS_92586_c1_orf1	unnamed protein product	TPP2	0.828	6.44738e-07	1.4117e-05
CS_90859_c1_orf1	phospholipase D delta-like	BRADI4G36800	0.719	7.91562e-07	1.71823e-05
CS_86907_c0_orf1	porin	VDAC1	1.27	8.89621e-07	1.91459e-05
CS_88213_c1_orf1	heat shock protein 70	Os11g0703900	1.4	9.48817e-07	2.02468e-05
CS_84565_c0_orf1	puromycin-sensitive aminopeptidase	Os02g0218200	0.834	9.74592e-07	2.0622e-05
CS_93236_c0_orf1	serine hydroxymethyltransferase, putative	Si026132m.g	0.732	1.05265e-06	2.20882e-05
CS_94293_c0_orf1	uncharacterized protein LOC100244246	ZEAMMB73_170431	1.927	1.23825e-06	2.57678e-05
CS_85457_c0_orf1	cytoplasmic glucose-6-phosphate dehydrogenase		0.727	1.31008e-06	2.70392e-05
CS_93187_c0_orf1	polyphenol oxidase	ZEAMMB73_501697	1.204	1.31153e-06	2.6849e-05
CS_78499_c0_orf1	flavonol synthase, putative	LOC_Os11g25060	0.378	1.38334e-06	2.80906e-05
CS_84035_c0_orf1	naringenin-chalcone synthase	CHS1	2.204	1.69365e-06	3.41168e-05
CS_90431_c0_orf1	ATPase subunit 1	Si020734m.g	1.14	1.73161e-06	3.46047e-05
CS_64917_c0_orf1	thiolase II	P0574F11.13	1.458	1.84463e-06	3.65731e-05
CS_78871_c0_orf1	acyl-CoA oxidase, putative	ZEAMMB73_029232	0.713	1.93335e-06	3.80325e-05
CS_67429_c0_orf1	ATP synthase delta chain, chloroplastic	ZEAMMB73_759558	1.253	1.94032e-06	3.78739e-05
CS_93197_c0_orf1	60S ribosomal protein L6, putative	ZEAMMB73_276988	0.822	2.03981e-06	3.95095e-05
CS_94709_c0_orf1	aspartokinase-homoserine dehydrogenase	OJ1790_D02.29-1	0.772	2.2946e-06	4.41053e-05
CS_61229_c0_orf1	uncharacterized protein LOC100245845		1.654	2.66417e-06	5.08211e-05
CS_74194_c0_orf1	phosphomevalonate kinase	ZEAMMB73_488047	1.301	2.75652e-06	5.21874e-05
CS_94564_c0_orf1	tip120, putative		0.697	2.76337e-06	5.19266e-05
CS_70313_c0_orf1	protein disulfide isomerase, putative	PDIL2-1	1.628	2.81449e-06	5.24955e-05
CS_49140_c0_orf1	ATP citrate lyase alpha subunit	ACLB-1	1.337	3.05294e-06	5.65243e-05
CS_92254_c0_orf1		SGT1	1.4	3.0743e-06	5.65044e-05
CS_91185_c0_orf1	predicted protein		0.829	3.12591e-06	5.70366e-05
CS_76844_c0_orf1	hypothetical protein VITISV_000290	ZEAMMB73_265885	0.863	3.33503e-06	6.04144e-05
CS_85131_c1_orf1	activator of 90 kDa heat shock protein ATPase homolog 1 isoform 1	ZEAMMB73_385715	1.258	3.51221e-06	6.31696e-05
CS_91619_c0_orf1	T-complex protein 1 subunit alpha-like		1.196	3.86443e-06	6.90117e-05
CS_76254_c0_orf1	unnamed protein product	ZEAMMB73_165573	1.536	4.10613e-06	7.28115e-05
CS_91442_c0_orf1	glutathione S-transferase omega	ZEAMMB73_510452	1.202	4.29812e-06	7.5683e-05
CS_71659_c0_orf1	uncharacterized protein LOC100266920	ZEAMMB73_519830	1.362	4.38322e-06	7.66455e-05
CS_49004_c0_orf1	predicted protein	MCCA	0.73	4.44433e-06	7.71781e-05
CS_86779_c0_orf1	LOW QUALITY PROTEIN: GTP-binding protein SAR1A-like	LOC_Os12g37360	1.197	4.60807e-06	7.94734e-05
CS_90628_c0_orf1	splicing factor 3B subunit 1-like		0.641	4.65375e-06	7.97152e-05
CS_65122_c0_orf1	glycine-rich RNA-binding protein, putative	ZEAMMB73_309391	1.729	4.78342e-06	8.13827e-05
CS_80050_c1_orf1	putative glutathione peroxidase		0.858	5.02263e-06	8.48791e-05
CS_90195_c1_orf1	proline iminopeptidase-like	BRADI2G19980	0.745	5.58107e-06	9.36876e-05
CS_94311_c0_orf1	Protein yrdA, putative	ZEAMMB73_226847	1.374	5.76333e-06	9.61064e-05
CS_48438_c0_orf1	predicted protein		0.887	6.00796e-06	9.95265e-05
CS_84667_c0_orf1	Poly(rC)-binding protein, putative	OSJNBb0013K08.4	1.18	6.15877e-06	0.000101358
CS_93168_c0_orf1	Photosystem I reaction center subunit III, chloroplast precursor, putative		0.787	6.52538e-06	0.000106694
CS_89457_c0_orf1	LOW QUALITY PROTEIN: auxin transport protein BIG-like	Os09g0247700	0.67	6.69282e-06	0.000108726
CS_90653_c3_orf1	RecName: Full=Probable sucrose-phosphate synthase 1_ AltName: Full=UDP-glucose-fructose-phosphate glucosyltransferase 1 &gt_gi_2588888_dbj_BAA23213.1_ sucrose-phosphate synthase	SPS4	0.726	6.7175e-06	0.000108427
CS_84524_c1_orf1	vacuolar proton translocating ATPase 100 kDa subunit	P0460C04.33-2	0.755	7.62316e-06	0.000122262
CS_65947_c0_orf1	60S acidic ribosomal protein P0	Os08g0130500	1.24	7.83229e-06	0.000124821
CS_82120_c0_orf1	dihydrolipoyllysine-residue acetyltransferase component 1 of pyruvate dehydrogenase complex, mitochondrial-like	P0012H03.4	1.271	9.16459e-06	0.000145135
CS_79988_c0_orf1	predicted protein	Os10g0177200	1.691	1.00958e-05	0.000158883
CS_48602_c0_orf1	F1-ATP synthase delta subunit	OJ1226_A12.17	1.333	1.07689e-05	0.000168424
CS_93474_c0_orf1	manganese superoxide dismutase	BRADI2G30580	1.131	1.10345e-05	0.000171512
CS_82196_c0_orf1	conserved hypothetical protein		1.289	1.11222e-05	0.000171815
CS_93568_c0_orf1	arginase, putative	ARG1	1.17	1.12504e-05	0.000172736
CS_86413_c0_orf2	unnamed protein product	P0475F05.16	0.522	1.17278e-05	0.000178973
CS_80586_c0_orf1		P0711H09.5	1.234	1.17901e-05	0.00017884
CS_85056_c0_orf1	transcription factor, putative	P0482F12.6	0.689	1.19197e-05	0.000179723
CS_94011_c0_orf1	Sulfite reductase	ZEAMMB73_589211	0.673	1.20839e-05	0.000181114
CS_91149_c0_orf1	hypothetical protein VITISV_013807	Os02g0611500	0.701	1.21824e-05	0.000181511
CS_88114_c0_orf1	14-3-3 protein	Os08g0430500	1.214	1.23627e-05	0.000183113
CS_76206_c0_orf1	exocyst complex component sec3, putative	Os11g0276000	0.758	1.33327e-05	0.000196325
CS_88441_c0_orf1	60S ribosomal protein L13aA	170F8.7	0.72	1.34472e-05	0.00019686
CS_92886_c0_orf1	ferredoxin-dependent glutamate synthase 1, chloroplastic	GLU	0.853	1.49756e-05	0.000217969
CS_48814_c0_orf1	chalcone isomerase	CHI	1.607	1.50004e-05	0.000217075
CS_90576_c1_orf1	putative glucose-6-phosphate 1-epimerase	24K23.3	0.755	1.52147e-05	0.000218918
CS_90794_c0_orf1	protein transport protein Sec24-like At3g07100-like	OJ000126_13.4	0.655	1.53851e-05	0.000220112
CS_85457_c0_orf2	cytoplasmic glucose-6-phosphate dehydrogenase		0.752	1.60951e-05	0.000228969
CS_94329_c0_orf1		Os03g0816800	0.768	1.81211e-05	0.000256342
CS_95557_c0_orf1	unnamed protein product	ZEAMMB73_054381	1.337	1.91282e-05	0.000269077
CS_78604_c0_orf1	allergenic isoflavone reductase-like protein Bet v 6.0102	LOC_Os12g16410	1.076	1.9251e-05	0.0002693
CS_89009_c0_orf1	cysteine proteinase RD21a-like	ZEAMMB73_680472	1.46	1.95605e-05	0.000272117
CS_84386_c0_orf1	uncharacterized protein LOC100241189	OJ1145_E05.7-2	0.799	1.9971e-05	0.000276303
CS_93251_c0_orf1	Photosystem II 22 kDa protein, chloroplast precursor, putative		0.902	2.01456e-05	0.000277195
CS_92814_c0_orf1	E3 ubiquitin-protein ligase UPL2-like	P0574F11.30	0.867	2.12734e-05	0.000291122
CS_549683_c0_orf1	predicted protein		1.436	2.14858e-05	0.000292439
CS_93138_c0_orf1	translationally controlled tumor protein	Os11g0660500	1.503	2.42444e-05	0.000328212
CS_88278_c0_orf1	UTP-glucose 1 phosphate uridylyltransferase	P0453A06.16	1.152	2.47981e-05	0.000333912
CS_90683_c1_orf1	protein transporter, putative	ZEAMMB73_451303	1.612	2.54626e-05	0.000341036
CS_48648_c0_orf1		ZEAMMB73_089421	1.098	2.55758e-05	0.00034074
CS_93211_c0_orf1	conserved hypothetical protein		2.154	2.56912e-05	0.000340476
CS_86698_c0_orf1	hypothetical protein RCOM_1496000		2.692	2.93579e-05	0.000387033
CS_80173_c0_orf1	glutamine synthetase precursor	BRADI5G24550	0.578	2.9608e-05	0.000388297
CS_78867_c0_orf1	glutathione S-transferase omega	GSTZ5	0.904	3.27315e-05	0.000427036
CS_94054_c0_orf1	hypothetical protein VITISV_019335	P0646B04.11	1.28	3.32102e-05	0.000431048
CS_87598_c0_orf1	extended synaptotagmin-2 isoform 1	NTMC2T1.1	0.754	3.39556e-05	0.000438463
CS_95158_c0_orf1	endoplasmin homolog	LOC_Os12g32986	1.307	3.41355e-05	0.000438537
CS_48759_c0_orf1	hypothetical protein VITISV_028023	Si010368m.g	1.325	3.63787e-05	0.000464983
CS_93257_c0_orf1	uncharacterized protein LOC100799108	BRADI3G49610	1.298	3.67319e-05	0.000467125
CS_50165_c0_orf1	putative oxidoreductase GLYR1 isoform 1	OJ1712_E04.5	1.225	3.86537e-05	0.000489095
CS_90768_c0_orf1	Pantothenate kinase, putative	Os09g0533100	0.794	3.92968e-05	0.000494746
CS_83272_c0_orf1	photosystem II CP43 chlorophyll apoprotein	psbC	0.879	3.95785e-05	0.000495814
CS_78250_c0_orf1	copper/zinc-superoxide dismutase	Sb07g023950	1.18	4.0299e-05	0.000502341
CS_68416_c0_orf1	glutathione reductase, chloroplastic isoform 1	OJ1123F12.19	1.276	4.07235e-05	0.000505132
CS_90661_c0_orf1	pyrophosphate--fructose 6-phosphate 1-phosphotransferase subunit beta-like	ZEAMMB73_498225	0.731	4.45494e-05	0.000549879
CS_90363_c0_orf1	LOW QUALITY PROTEIN: MLP-like protein 28-like	OSJNBb0048E02.12	7.086	4.52128e-05	0.000555346
CS_48683_c0_orf1	flavanone 3-hydroxylase	OSJNBb0060I05.4	2.136	4.7058e-05	0.000575204
CS_89187_c0_orf1	mitochondrial processing peptidase beta subunit	Os03g0212700	1.16	4.70649e-05	0.00057251
CS_62640_c0_orf1	geminivirus Rep-interacting motor protein-like	OSJNBb0024N18.29	0.701	4.99292e-05	0.000604431
CS_80158_c0_orf1	uncharacterized protein LOC100262932	Si021092m.g	0.892	5.16708e-05	0.000622522
CS_82477_c0_orf1	predicted protein	ZEAMMB73_936576	0.834	5.27071e-05	0.000631983
CS_93912_c0_orf1	unnamed protein product		0.842	5.3027e-05	0.000632805
CS_93357_c0_orf1	vacuolar H+-translocating inorganic pyrophosphatase	OJ1572_F02.11	0.741	5.53161e-05	0.00065701
CS_92842_c0_orf1	exportin-1 isoform 1		0.768	5.56116e-05	0.000657417
CS_88127_c0_orf1	L-ascorbate peroxidase (EC 1.11.1.11) precursor - cucurbit &gt_gi_1321627_dbj_BAA12029.1_ thylakoid-bound ascorbate peroxidase	APX8	0.901	5.70241e-05	0.000670966
CS_91472_c0_orf1	unnamed protein product	LOC_Os11g14040	1.252	5.9626e-05	0.000698318
CS_87461_c0_orf1	unnamed protein product	APX3	1.221	6.19506e-05	0.000722184
CS_90912_c1_orf1	proteasome-associated protein ECM29 homolog		0.621	6.28546e-05	0.000729345
CS_48746_c0_orf1	copper transport protein ATOX1	P0476H10.30-1	2.55	6.36032e-05	0.000734647
CS_93861_c0_orf1	porin/voltage-dependent anion-selective channel protein	VDAC5	1.241	6.50143e-05	0.000747516
CS_91752_c2_orf1	hypothetical chloroplast RF19		0.709	6.77515e-05	0.000775446
CS_64345_c0_orf1	probable protein phosphatase 2C 39	Os07g0507000	0.821	6.8551e-05	0.000781047
CS_93316_c0_orf1	predicted protein		2.1	6.91616e-05	0.000784455
CS_85094_c0_orf1	nucleolar protein nop56, putative	Os03g0352300	0.67	7.5589e-05	0.000853512
CS_73210_c0_orf1	unnamed protein product	OJ1773_H01.101	0.731	7.76488e-05	0.000872856
CS_93352_c0_orf1	alpha-amylase/subtilisin inhibitor-like	RASI	2.972	8.25313e-05	0.000923617
CS_91290_c0_orf1	predicted protein	Os05g0573700	0.845	8.8187e-05	0.000982544
CS_95277_c0_orf1	predicted protein	OJ1008_F08.11	1.284	8.86078e-05	0.000982883
CS_88167_c0_orf1	hypothetical protein VITISV_025150	P0758B01.1-2	1.443	9.37545e-05	0.00103541
CS_87693_c0_orf1	formate dehydrogenase, putative	Os06g0486800	0.764	9.43952e-05	0.00103793
CS_65506_c0_orf1	ATP synthase beta subunit	atpB	1.077	9.46044e-05	0.00103571
CS_86693_c0_orf1	ruBisCO large subunit-binding protein subunit beta, chloroplastic	ZEAMMB73_233713	1.107	9.55983e-05	0.00104206
CS_87411_c0_orf1	protein DS12 from 2D-PAGE of leaf, chloroplastic-like	ZEAMMB73_227344	1.198	9.59867e-05	0.00104179
CS_77552_c0_orf1	putative uncharacterized protein yghX-like	P0702H08.32	1.211	0.000102503	0.00110773
CS_48629_c1_orf1	predicted protein	ENO1	1.202	0.000105345	0.00113358
CS_91645_c3_orf1	pentatricopeptide repeat-containing protein At3g13160, mitochondrial-like	B1070A12.29	0.7	0.000107004	0.00114654
CS_86994_c0_orf1	unnamed protein product	Os04g0620700	1.442	0.000108972	0.00116268
CS_88151_c0_orf1	predicted protein	ARSM2	0.724	0.00011104	0.00117974
CS_79907_c0_orf1	peroxiredoxin, putative	PRXIIF	1.247	0.00011416	0.00120779
CS_88342_c0_orf1	NADH-ubiquinone oxidoreductase, putative		0.907	0.000118344	0.00124682
CS_93478_c0_orf1	4-hydroxy-3-methylbut-2-enyl diphosphate reductase	ISPH	1.355	0.000118492	0.00124318
CS_67076_c0_orf1	hypersensitive-induced response protein	P0711F01.54	0.723	0.00011861	0.00123925
CS_76360_c0_orf1	predicted protein	ZEAMMB73_496538	1.196	0.000121148	0.00126054
CS_90009_c1_orf1	vacuolar protein sorting-associated protein, putative	OJ1371_D04.19	0.77	0.000122767	0.00127213
CS_101412_c0_orf1	aminoadipic semialdehyde synthase, putative	LKRSDH	0.751	0.000123136	0.00127072
CS_48816_c0_orf1	histone H3	ZEAMMB73_433257	0.496	0.000125942	0.00129438
CS_93308_c0_orf1	NADH dehydrogenase	P0690B02.5	0.744	0.000133736	0.00136889
CS_91179_c0_orf1	short-chain type dehydrogenase, putative	Os10g0456100	1.354	0.000136745	0.00139402
CS_91187_c0_orf1	predicted protein	ZEAMMB73_791482	0.823	0.000138092	0.00140208
CS_86743_c0_orf1	elongation factor 1-gamma-like	ZEAMMB73_235713	0.776	0.00014204	0.00143637
CS_93818_c0_orf1	predicted protein	PDC1	0.704	0.000143073	0.00144103
CS_50518_c0_orf1	alpha-galactosidase	Os10g0493600	1.297	0.000145114	0.00145577
CS_48719_c0_orf1	predicted protein	ZEAMMB73_971874	1.204	0.000145738	0.00145623
CS_90360_c0_orf1	alpha-amylase, putative	Os01g0715400	0.668	0.000145788	0.00145097
CS_79143_c0_orf1	predicted protein	Os08g0114200	2.695	0.000153002	0.00151676
CS_90626_c1_orf1	eukaryotic translation initiation factor 3 subunit C-like	BRADI4G30780	0.74	0.000153412	0.00151487
CS_69663_c0_orf1	glucose-6-phosphate isomerase isoform 1	OJ1005_D12.17	0.831	0.000157579	0.00154993
CS_94375_c0_orf1	U2 small nuclear ribonucleoprotein A&apos_		1.273	0.000161959	0.00158682
CS_90924_c0_orf1	Chaperone protein dnaJ, putative	Os03g0648400	0.751	0.000165512	0.00161535
CS_94352_c0_orf1	stress and pathogenesis-related protein		1.925	0.000168649	0.00163961
CS_74829_c0_orf1	predicted protein	BRADI3G01600	0.796	0.000170284	0.00164914
CS_89947_c0_orf1	conserved hypothetical protein	OJ1208D02.5	1.72	0.000179801	0.00173464
CS_73155_c0_orf1	presequence protease 2, chloroplastic/mitochondrial-like		0.883	0.000179861	0.00172858
CS_84585_c0_orf1	predicted protein	ZEAMMB73_516673	1.755	0.000181873	0.00174128
CS_86348_c0_orf1	protein SET	Os02g0576700	1.355	0.000198563	0.00189387
CS_87385_c1_orf1	3-hydroxyisobutyryl-CoA hydrolase-like protein 3, mitochondrial-like isoform 1	ZEAMMB73_518323	1.412	0.000200362	0.00190381
CS_92946_c0_orf1	unnamed protein product		1.227	0.00020067	0.00189957
CS_93247_c0_orf1	triosphosphate isomerase-like protein type I	Si002630m.g	1.177	0.000209652	0.00197717
CS_48652_c0_orf1	iron-binding protein		0.874	0.000218915	0.00205682
CS_85401_c0_orf1	proteasome subunit alpha type-7	Si030916m.g	1.209	0.000219722	0.00205673
CS_48673_c0_orf1	thioredoxin H-type 8		1.38	0.000219856	0.00205036
CS_79967_c2_orf1	protein transport protein SEC31 isoform 1	P0047B07.120	0.703	0.000221171	0.00205502
CS_83783_c0_orf1	predicted protein	Si026773m.g	0.654	0.000223878	0.00207252
CS_92134_c2_orf1	RecName: Full=Phosphoglucomutase, cytoplasmic_ Short=PGM_ AltName: Full=Glucose phosphomutase &gt_gi_4234941_gb_AAD13031.1_ cytosolic phosphoglucomutase		1.068	0.000227898	0.002102
CS_93827_c0_orf1	Hsc70-interacting protein, putative	Os09g0401200	1.238	0.000231389	0.00212641
CS_93495_c0_orf1	glyoxysomal fatty acid beta-oxidation multifunctional protein MFP-a	ZEAMMB73_867373	0.695	0.000234877	0.00215062
CS_89733_c0_orf1	predicted protein	Os02g0491700	1.847	0.000249493	0.00227617
CS_84567_c0_orf1	NADP-dependent alkenal double bond reductase P2	ZEAMMB73_503805	3.381	0.000262333	0.00238468
CS_81665_c0_orf1	hypothetical protein POPTRDRAFT_832983	EXLA1	1.343	0.00026269	0.00237933
CS_83380_c0_orf1	beta-D-galactosidase	Os03g0255100	1.521	0.000267919	0.00241799
CS_79937_c1_orf1	predicted protein		1.352	0.000270157	0.00242948
CS_64070_c0_orf1	serine hydroxymethyltransferase, mitochondrial-like	Os03g0738400	0.822	0.000280413	0.00251274
CS_69592_c0_orf1	inosine-5-monophosphate dehydrogenase, putative		1.184	0.000285128	0.00254593
CS_75353_c0_orf1	vacuolar invertase	OSJNBb0020O11.6	1.283	0.000287033	0.00255388
CS_90935_c2_orf1	predicted protein	P0652D10.35	0.784	0.000300923	0.00266804
CS_92803_c0_orf1	uncharacterized protein LOC100259454	ZEAMMB73_334365	1.315	0.000314928	0.00278242
CS_87158_c0_orf1	PAE	B1078G07.20	0.885	0.00031523	0.00277534
CS_80391_c0_orf1	Xylem serine proteinase 1 precursor, putative	OSJNBb0048A17.11	1.325	0.000325682	0.00285738
CS_90134_c0_orf1	diaminopimelate decarboxylase 2, chloroplastic isoform 1	LYSA	0.844	0.000331714	0.0029002
CS_82602_c0_orf1	hypothetical protein VITISV_007194	OJ1150_A11.24-2	0.788	0.000333282	0.00290382
CS_93300_c0_orf1	14-3-3-like protein	Os08g0430500	1.217	0.000337369	0.0029293
CS_48172_c0_orf1		UMPS1	0.84	0.000348068	0.00301181
CS_74901_c0_orf1	RecName: Full=Glutamine synthetase nodule isozyme_ Short=GS_ AltName: Full=Glutamate--ammonia ligase &gt_gi_170637_gb_AAA34239.1_ glutamine synthetase	Os02g0735200	0.89	0.000349897	0.00301726
CS_63829_c0_orf1	hypothetical protein ARALYDRAFT_486090	Os03g0322500	1.4	0.000350227	0.0030098
CS_89032_c1_orf1	chlorophyll A/B binding protein, putative	Os11g0242800	0.923	0.000352109	0.00301568
CS_90911_c0_orf1		ZEAMMB73_195498	1.281	0.000378615	0.00323171
CS_88075_c0_orf1	peptidyl-prolyl cis-trans isomerase CYP19-3-like		1.194	0.000396256	0.00337085
CS_93021_c0_orf1	clathrin heavy chain 1-like	ZEAMMB73_086695	0.622	0.000399359	0.00338581
CS_48410_c0_orf1	predicted protein	P0029D06.24	1.314	0.000409407	0.00345935
CS_89356_c0_orf1	Glycyl-tRNA synthetase 2, chloroplast/mitochondrial precursor, putative		0.783	0.000418397	0.00352349
CS_54746_c0_orf1	uncharacterized protein LOC100804019		0.726	0.000427762	0.00359035
CS_90279_c0_orf1	translation initiation factor, putative	ZEAMMB73_053341	0.72	0.000428208	0.00358216
CS_84142_c0_orf1	glutamate decarboxylase-like	GAD	0.854	0.000429992	0.00358516
CS_84034_c0_orf1	unnamed protein product	RPS10	0.7	0.000433952	0.00360624
CS_91362_c0_orf1	putative DNA repair protein RAD23-3 isoform 1	RAD23	1.539	0.000447806	0.00370913
CS_92186_c0_orf1	U5 small nuclear ribonucleoprotein 200 kDa helicase	OSJNBb0036F07.6	0.644	0.000454826	0.00375493
CS_90559_c0_orf1	threonyl-tRNA synthetase, mitochondrial		0.884	0.000460495	0.0037893
CS_86802_c0_orf1	conserved hypothetical protein	CDSP32	0.727	0.000462139	0.00379044
CS_92117_c1_orf1	alpha-glucan phosphorylase, H isozyme	P0529H11.34	0.674	0.000467644	0.00382314
CS_84941_c1_orf1	40S ribosomal protein S16A	RPS16A	0.739	0.000500552	0.00407893
CS_93295_c0_orf1	heat-shock protein, putative	ZEAMMB73_860788	0.743	0.000500695	0.00406693
CS_91648_c0_orf1	cell division protein ftsZ homolog 1, chloroplastic-like	Os03g0646100	1.183	0.000503814	0.00407911
CS_92705_c0_orf1	predicted protein	LOC_Os12g04440	0.66	0.000515804	0.0041628
CS_89220_c0_orf1	nucleoside diphosphate kinase IV	BRADI2G14210	1.258	0.00052077	0.00418945
CS_258594_c0_orf1	UPF0496 protein At4g34320-like	Os03g0199100	0.586	0.000527436	0.00422956
CS_92218_c1_orf1	uncharacterized protein LOC100784099	LOC_Os12g41400	0.736	0.000529201	0.00423025
CS_81382_c0_orf1	uncharacterized protein LOC100255062	Os03g0570200	0.828	0.000532995	0.00424709
CS_68910_c0_orf1	uncharacterized protein LOC100257130	ZEAMMB73_607193	0.619	0.000533796	0.00424006
CS_64622_c0_orf1	uncharacterized protein LOC100256940	ZEAMMB73_309391	1.242	0.000564173	0.00446725
CS_84165_c0_orf1	predicted protein	9C20.1	0.89	0.000568473	0.00448719
CS_49228_c1_orf1	tubulin alpha-7 chain	Os11g0247300	0.599	0.000576885	0.00453936
CS_79031_c0_orf1		ZEAMMB73_235521	0.918	0.000578513	0.00453799
CS_84371_c0_orf1	predicted protein		1.429	0.000581872	0.00455017
CS_49093_c0_orf1	apolipoprotein d, putative		2.137	0.000582497	0.00454095
CS_82269_c0_orf1	polyribonucleotide nucleotidyltransferase	PNP1	0.655	0.000584965	0.00454612
CS_84124_c0_orf1	formamidase isoform 2		1.395	0.00058972	0.00456897
CS_48856_c0_orf1	apolipoprotein d, putative		1.219	0.000595142	0.00459683
CS_89033_c0_orf1	unnamed protein product		0.779	0.000599317	0.00461492
CS_89318_c1_orf1	salt stress root protein RS1 isoform 3	Os01g0233000	1.572	0.000603679	0.00463434
CS_91934_c0_orf1	photosystem I P700 apoprotein A1	P0557A01.30	0.868	0.000605656	0.00463539
CS_73014_c0_orf1	predicted protein	P0017D10.7	1.297	0.000625391	0.00477192
CS_94188_c0_orf1	DNA-damage-repair/toleration protein DRT102-like isoform 2		1.361	0.000627198	0.00477126
CS_88975_c0_orf1	pentatricopeptide repeat-containing protein At5g66520-like	GSTF1	1.086	0.000636052	0.00482403
CS_89399_c0_orf1	hypoxia up-regulated protein 1	ZEAMMB73_211008	1.214	0.000641442	0.0048503
CS_93611_c0_orf1	cell wall invertase	ZEAMMB73_918468	2.973	0.000643252	0.00484943
CS_91076_c0_orf2	JHL06P13.3	ZEAMMB73_015937	0.693	0.000661745	0.00497395
CS_90874_c0_orf1	sucrose phosphate phosphatase	SPP2	0.846	0.00066501	0.00498362
CS_90733_c0_orf1	unnamed protein product		0.659	0.000669796	0.00500458
CS_80219_c0_orf1	farnesyl pyrophosphate synthase	FPPS1	1.503	0.000672545	0.00501026
CS_88993_c0_orf1	uncharacterized protein LOC100809006	STM1	1.399	0.000678417	0.0050391
CS_65941_c0_orf2	beta-galactosidase-like	Os01g0580200	1.871	0.000686165	0.00508165
CS_88158_c0_orf1	cytosolic glutamine synthetase beta2	Os02g0735200	1.477	0.000690101	0.00509582
CS_88138_c0_orf1	60S ribosomal protein l9	RPL9	1.137	0.000730087	0.00537532
CS_84673_c0_orf1	uncharacterized protein LOC100500111	ZEAMMB73_193351	1.384	0.000735236	0.00539744
CS_94075_c0_orf1	probable methionyl-tRNA synthetase	Os06g0508700	0.744	0.000739601	0.00541371
CS_87943_c0_orf1	V-type proton ATPase subunit d2	Os01g0587000	0.714	0.00075088	0.00548033
CS_84243_c1_orf1	tubulin beta-1 chain	TUBB2	0.488	0.000767137	0.00558281
CS_91348_c1_orf1	probable lactoylglutathione lyase, chloroplast-like isoform 2	ZEAMMB73_749256	1.102	0.000768376	0.00557571
CS_79996_c0_orf1	monodehydroascorbate reductase, chloroplastic	OJ1150_A11.25	1.145	0.000771176	0.00557995
CS_70411_c0_orf1	N-carbamoyl-L-amino acid hydrolase-like	UAH	1.354	0.000772249	0.0055717
CS_76061_c0_orf1	nucleoside diphosphate kinase 1	Si038730m.g	1.212	0.000774827	0.00557432
CS_89406_c0_orf1	sinapyl alcohol dehydrogenase-like protein	CAD3	1.28	0.000778255	0.00558304
CS_48615_c0_orf1	V-type proton ATPase subunit E		0.895	0.000782101	0.00559469
CS_91934_c0_orf2	photosystem I P700 apoprotein A1	psaB	0.888	0.000784506	0.00559599
CS_92456_c0_orf1	phospholipase D	BRADI2G04480	0.9	0.00079272	0.00563861
CS_92639_c0_orf1	phosphoenolpyruvate carboxylase 4-like	ZEAMMB73_000848	0.635	0.000797797	0.00565874
CS_90594_c0_orf1	acidic endochitinase-like	P0656C04.102	1.874	0.000823721	0.0058262
CS_89248_c3_orf1	ATP synthase subunit gamma, mitochondrial	ZEAMMB73_838276	1.272	0.000837043	0.00590385
CS_78326_c0_orf1	probable rhamnose biosynthetic enzyme 1	ZEAMMB73_445795	0.71	0.000850466	0.00598177
CS_79537_c0_orf1	pre-mRNA-processing-splicing factor 8-like isoform 2	P0680A03.20-1	0.728	0.000855223	0.00599847
CS_88152_c0_orf1	glyceraldehyde-3-phosphate dehydrogenase B	OJ1528D07.7	0.859	0.000872382	0.00610182
CS_91951_c0_orf1	Quinone oxidoreductase, putative	ZEAMMB73_089421	1.498	0.000876732	0.00611527
CS_67661_c0_orf1	geranylgeranyl hydrogenase	CHLP	0.861	0.000900084	0.00626081
CS_92220_c1_orf1	probable nucleolar protein 5-2-like	Os03g0350300	0.783	0.000907596	0.00629566
CS_73213_c0_orf1	proteasome subunit alpha type, putative	Si007154m.g	1.236	0.000907977	0.00628101
CS_48622_c0_orf1	protochlorophyllide reductase, chloroplastic-like	PORB	0.736	0.000913459	0.00630161
CS_95837_c0_orf1	D-xylose-proton symporter-like 3, chloroplastic-like	OSJNBb0081B07.15	0.873	0.000932708	0.00641683
CS_65287_c0_orf1	aldehyde dehydrogenase family 7 member A1-like	OJ1344_B01.27-1	1.171	0.000952825	0.00653737
CS_88960_c0_orf1	pentatricopeptide repeat-containing protein	LOC_Os11g24570	0.864	0.000955921	0.00654079
CS_86923_c0_orf1	uncharacterized protein LOC100499738	Sb01g011260	1.11	0.000994398	0.00678562
CS_88811_c0_orf1	adenylyl cyclase-associated protein 1-like	Si035411m.g	0.862	0.00101104	0.00688052
CS_90267_c0_orf3	hypothetical protein VITISV_028305	toc34A	0.768	0.00104058	0.00706249
CS_91334_c0_orf1	aminomethyltransferase, mitochondrial	Si010230m.g	0.897	0.00104249	0.00705641
CS_88121_c0_orf1	Xylem serine proteinase 1 precursor, putative	OSJNBb0048A17.11	1.313	0.00105064	0.00709255
CS_84397_c0_orf1	alanine--glyoxylate aminotransferase 2 homolog 1, mitochondrial	Os03g0171900	0.836	0.00106933	0.0071994
CS_79988_c1_orf1	photosystem II CP47 chlorophyll apoprotein (chloroplast)	psbB	0.902	0.00108105	0.00725892
CS_88696_c1_orf1	conserved hypothetical protein	OSJNBb0091E11.19	0.723	0.00114706	0.00768165
CS_48729_c0_orf1	protein TIC 40, chloroplastic	ZEAMMB73_532168	0.78	0.00114903	0.00767442
CS_92870_c0_orf1	ubiquilin-1-like	ZEAMMB73_542733	1.297	0.00115047	0.0076637
CS_65523_c0_orf1	tropinone reductase homolog At1g07440	OJA1364E02.17	1.306	0.00119876	0.00796434
CS_79549_c0_orf1	Periplasmic beta-glucosidase precursor, putative	Os03g0749500	1.345	0.00121438	0.0080469
CS_50026_c0_orf1	predicted protein	ZEAMMB73_518323	1.512	0.00122811	0.00811649
CS_85015_c0_orf1	predicted protein	OSJNBb0054B09.3	1.322	0.00123198	0.00812075
CS_49263_c0_orf1	phospholipid:diacylglycerol acyltransferase 1		0.783	0.0012402	0.0081536
CS_92287_c0_orf1	lipoxygenase		1.135	0.00124035	0.0081333
CS_80254_c1_orf1	predicted protein		0.509	0.00124942	0.00817155
CS_94164_c0_orf1	fumarylacetoacetate hydrolase, putative	Os03g0829000	1.528	0.00125286	0.00817281
CS_69498_c0_orf1	citrate synthase	BRADI3G06930	0.831	0.00127545	0.00829869
CS_48694_c0_orf1	pom14	Sb09g001310	0.895	0.00128015	0.00830777
CS_49215_c0_orf1	L-type lectin-domain containing receptor kinase IX.1-like	OJ1019_E02.19	1.735	0.00131603	0.00851868
CS_48723_c0_orf1	dolichyl-diphosphooligosaccharide--protein glycosyltransferase 48 kDa subunit-like	OST48	0.769	0.00135161	0.00872652
CS_63415_c0_orf1	acyl-CoA binding protein, putative	Os03g0835600	1.271	0.00136704	0.0088036
CS_90595_c0_orf1	26S protease regulatory subunit 7	RPT1A	0.78	0.00137682	0.00884395
CS_90818_c0_orf1	predicted protein	Os10g0390500	0.505	0.00141771	0.00908345
CS_95982_c0_orf1		ZEAMMB73_369021	0.713	0.00142005	0.00907532
CS_87155_c0_orf1	isoaspartyl peptidase/L-asparaginase 1	OSJNBb0059K02.14	1.226	0.00142215	0.00906577
CS_67033_c0_orf1	predicted protein		1.609	0.00145898	0.00927703
CS_72549_c0_orf1	predicted protein	Os03g0265900	1.55	0.00146066	0.00926436
CS_48976_c0_orf1	predicted protein	LOC_Os12g32986	1.137	0.00147624	0.00933963
CS_94342_c0_orf1	uncharacterized protein LOC100263834		0.794	0.00150361	0.00948896
CS_91633_c0_orf1	predicted protein	OSJNBb0035N21.15	1.181	0.0015177	0.00955393
CS_93263_c0_orf1	Pectinesterase inhibitor, putative		1.572	0.0015483	0.00972222
CS_94071_c0_orf1	uncharacterized protein LOC100254120		1.233	0.00156291	0.0097896
CS_75127_c0_orf1	nuclear cap-binding protein subunit 1-like isoform 2	ABH1	0.769	0.00159498	0.00996564
CS_89915_c0_orf1	calmodulin-related protein isoform 4	ZEAMMB73_343622	0.785	0.0016	0.00997229
CS_48717_c0_orf1	9-cis-epoxycarotenoid dioxygenase	ZEAMMB73_770403	0.807	0.00160896	0.0100033
CS_93052_c0_orf2	CCR4-NOT transcription complex subunit 1-like		0.737	0.00161471	0.0100144
CS_91786_c1_orf1	predicted protein	ZEAMMB73_050987	1.307	0.00162014	0.0100233
CS_79986_c0_orf1	ATP-citrate synthase alpha chain protein 1	ACLA-2	4.211	0.00167459	0.0103349
CS_86564_c0_orf1	nonsymbiotic hemoglobin	Os03g0226200	1.118	0.00169988	0.0104653
CS_95402_c0_orf1	zinc-binding alcohol dehydrogenase domain-containing protein 2	Os11g0255500	0.596	0.00172883	0.0106176
CS_141570_c0_orf1	chloroplast photosystem II type I chlorophyll a/b-binding protein		0.722	0.00173241	0.0106137
CS_92901_c0_orf1	predicted protein		1.668	0.00174666	0.010675
CS_89539_c0_orf1	galactokinase, putative		0.795	0.00176059	0.0107341
CS_88808_c0_orf1	probable N-acetyl-gamma-glutamyl-phosphate reductase, chloroplastic	Os03g0617900	0.861	0.00178922	0.0108823
CS_84516_c0_orf1	predicted protein	OSJNBb0011H15.42	1.466	0.00179296	0.0108787
CS_92525_c0_orf1	predicted protein	OSJNBb0006L01.6	1.394	0.00184126	0.0111449
CS_91565_c0_orf1	putative caffeic acid methyltransferase	comt	0.83	0.00185011	0.0111716
CS_92621_c0_orf1	kinase, putative		0.794	0.00186954	0.011262
CS_48962_c0_orf1	aminoacylase-1 isoform 1	ZEAMMB73_753013	1.272	0.00189516	0.011389
CS_93805_c0_orf1		ZEAMMB73_012692	1.329	0.00193641	0.0116092
CS_91041_c0_orf1	calcium-dependent protein kinase 9-like	CPK2	0.835	0.00196167	0.0117328
CS_90008_c0_orf1	ATP-dependent Clp protease proteolytic subunit-related protein 1, chloroplastic	Sb09g030550	0.789	0.00197383	0.0117775
CS_89587_c0_orf1	42 kDa peptidyl-prolyl isomerase isoform 2	ZEAMMB73_562292	0.748	0.00203937	0.0121398
CS_87940_c0_orf1	thiol protease aleurain-like isoform 1	Os09g0442300	1.603	0.00211356	0.0125518
CS_80094_c0_orf1	electron transporter, putative		0.697	0.0021267	0.0126001
CS_94976_c0_orf1	COP9 signalosome complex subunit 2-like	P0003H10.3	0.629	0.00214796	0.0126962
CS_90956_c0_orf1		Os08g0536000	1.114	0.00218155	0.0128645
CS_49983_c0_orf1	TRM112-like protein At1g78190		1.161	0.00224581	0.0132125
CS_87170_c0_orf1	acyl-activating enzyme 2	P0019E03.20-1	1.136	0.00226525	0.0132958
CS_93152_c0_orf1	metal ion binding protein, putative	ZEAMMB73_420656	0.698	0.00227656	0.0133311
CS_93231_c0_orf1	chlorophyll a-b binding protein 13, chloroplastic-like	RCABP89	0.873	0.00228817	0.013368
CS_78663_c1_orf1	unnamed protein product	OSJNBb0034I13.6	1.216	0.00230123	0.0134132
CS_95586_c0_orf1	uncharacterized protein LOC100264936	RPA3	1.602	0.00231035	0.0134353
CS_94044_c0_orf1	predicted protein	UGE-1	1.645	0.00233556	0.0135505
CS_86304_c0_orf1	uncharacterized protein LOC100258488		0.819	0.00233776	0.0135321
CS_89804_c0_orf1	predicted protein	ZEAMMB73_119035	0.778	0.00237526	0.0137177
CS_49083_c1_orf1	catalase	Os03g0131200	0.385	0.00239168	0.0137809
CS_48738_c0_orf1	GTP-binding protein	RAN1	0.869	0.00246091	0.0141475
CS_94756_c0_orf1	ATP-dependent Clp protease proteolytic subunit 2, mitochondrial-like	ZEAMMB73_858929	1.305	0.00248912	0.014277
CS_89921_c0_orf1	predicted protein	P0010C01.41	1.475	0.0025	0.0143068
CS_88988_c0_orf1	predicted protein	Si030902m.g	0.738	0.00253809	0.0144919
CS_76684_c0_orf1	5&apos_-nucleotidase surE	ZEAMMB73_487675	1.897	0.00255155	0.0145357
CS_50370_c0_orf1		ZEAMMB73_932738	0.759	0.00255767	0.0145378
CS_83453_c0_orf1	acyl carrier protein	ZEAMMB73_752617	0.731	0.00256896	0.014569
CS_93232_c0_orf1	chalcone isomerase-like protein	LOC_Os12g02370	1.981	0.00258508	0.0146275
CS_73263_c0_orf1	lactoylglutathione lyase isoform 1	Os05g0295800	1.146	0.00258852	0.0146141
CS_62775_c0_orf1	predicted protein	B1099H05.2	0.591	0.00262305	0.014776
CS_92260_c0_orf1	ALG-2 interacting protein X-like		0.864	0.00262877	0.0147751
CS_77096_c0_orf1	IST1 homolog	P0692C11.22-1	1.095	0.00265942	0.0149141
CS_49009_c0_orf1	delta-aminolevulinic acid dehydratase, chloroplastic	Si006492m.g	0.855	0.00267394	0.0149622
CS_67329_c0_orf1	uncharacterized protein LOC100255153	P0613F08.22	0.892	0.00269517	0.0150475
CS_96485_c0_orf1	uncharacterized protein LOC100305543		1.905	0.00271718	0.0151369
CS_91150_c0_orf1	T-complex protein 1 subunit theta	ZEAMMB73_331411	1.066	0.00272198	0.0151301
CS_91597_c0_orf1	protein ROOT HAIR DEFECTIVE 3 homolog 1-like	Si016334m.g	0.817	0.00273797	0.0151855
CS_48606_c0_orf1	dehydrin		1.293	0.00274344	0.0151824
CS_84908_c0_orf1	inositol monophosphatase	ZEAMMB73_123717	1.172	0.00274585	0.0151624
CS_91457_c0_orf1	predicted protein	B1377B10.5	1.093	0.00275966	0.0152053
CS_90165_c0_orf1	protein with function	ZEAMMB73_189164	0.815	0.00279624	0.0153732
CS_89286_c0_orf1	NAD-dependent dihydropyrimidine dehydrogenase subunit PreA		1.293	0.00279738	0.015346
CS_48870_c0_orf1	heat shock protein	ZEAMMB73_632752	1.084	0.00282977	0.0154899
CS_49950_c0_orf1	H/ACA ribonucleoprotein complex subunit 4	ZEAMMB73_733647	0.462	0.00283955	0.0155097
CS_48709_c0_orf1	predicted protein	ZEAMMB73_956472	1.694	0.00285962	0.0155856
CS_86528_c0_orf1	glycine cleavage system H protein, mitochondrial	ZEAMMB73_148707	1.27	0.00287464	0.0156336
CS_89556_c0_orf1	RecName: Full=Thiamine thiazole synthase, chloroplastic_ AltName: Full=Thiazole biosynthetic enzyme_ Flags: Precursor &gt_gi_1289204_emb_CAA66064.1_ thaizole biosynthetic enzmye	BRADI1G25860	1.168	0.00296994	0.0161171
CS_78310_c0_orf1	predicted protein	OSJNBb0051N19.2	1.269	0.00300859	0.0162917
CS_93350_c0_orf1	conserved hypothetical protein		1.626	0.00305087	0.0164852
CS_90736_c0_orf1	hypothetical protein VITISV_040122	Os06g0701100	0.845	0.0030514	0.0164527
CS_80426_c0_orf2	serine/threonine-protein phosphatase 2A regulatory subunit B&apos_&apos_ subunit alpha-like	Os10g0476600	0.822	0.00307794	0.0165604
CS_90621_c0_orf1	26S proteasome non-ATPase regulatory subunit 12-like		0.844	0.00308388	0.0165569
CS_86843_c0_orf1	predicted protein	Os06g0160700	0.749	0.00312456	0.0167397
CS_93575_c0_orf1	predicted protein	Os02g0642300	1.232	0.00321263	0.0171749
CS_80174_c0_orf1	unnamed protein product	P0582D05.112	1.125	0.00325217	0.0173495
CS_93660_c0_orf1	diaminopimelate epimerase, chloroplastic	DAPF	0.813	0.00327734	0.0174468
CS_87864_c0_orf1	predicted protein		0.838	0.00329196	0.0174877
CS_94690_c0_orf1	uncharacterized protein LOC100252476		0.811	0.00337362	0.0178838
CS_86732_c0_orf1	40S ribosomal protein S9, putative	Os03g0154700	0.835	0.0034149	0.0180646
CS_90935_c3_orf1	glutaminyl-tRNA synthetase	ZEAMMB73_076118	0.852	0.00345141	0.0182194
CS_92901_c3_orf1	cysteine protease inhibitor cystatin	Os01g0270100	1.373	0.00345393	0.0181946
CS_94668_c0_orf1	glycerophosphoryl diester phosphodiesterase, putative	OSJNBb0018H10.20	1.168	0.00347552	0.0182701
CS_80360_c0_orf1	stress and pathogenesis-related protein	PR10	2.299	0.00350931	0.0184092
CS_94985_c0_orf1	UDP-sulfoquinovose synthase, chloroplastic	ZEAMMB73_289622	0.707	0.00352969	0.0184777
CS_90832_c0_orf1	plastidic glucose transporter 4	ZEAMMB73_758572	0.646	0.00354268	0.0185072
CS_79719_c1_orf1		ZEAMMB73_824639	0.711	0.00355044	0.0185093
CS_49222_c0_orf1	ABC transporter F family member 3	P0452F04.18-1	0.832	0.0035602	0.0185219
CS_85007_c0_orf1	isopentenyl pyrophosphate isomerase		1.463	0.00356184	0.0184922
CS_66180_c0_orf1	31 kDa ribonucleoprotein, chloroplastic isoform 1	OJ1150_A11.19-2	1.265	0.00356239	0.018457
CS_89824_c0_orf1	dihydroflavonol-4-reductase	P0686C03.127	1.142	0.0035862	0.0185422
CS_84994_c0_orf1	proteasome subunit beta type-5	BRADI1G49140	1.163	0.00359157	0.0185319
CS_75716_c0_orf1	light harvesting chlorophyll A/B binding protein	RCABP89	0.89	0.00360104	0.0185428
CS_69072_c0_orf1	predicted protein	Os11g0462100	2.438	0.00364571	0.0187345
CS_93061_c0_orf1	probable LRR receptor-like serine/threonine-protein kinase At1g56130-like	OJ1114_D06.122	1.352	0.00365032	0.01872
CS_72206_c2_orf1	elongation factor 1-gamma-like	Os02g0220500	0.69	0.00367494	0.0188079
CS_96359_c0_orf1	putative dihydroflavonol-4-reductase	OSJNBb0074M06.10	0.742	0.00370842	0.0189408
CS_50161_c0_orf1	eukaryotic translation initiation factor 6-2 isoform 1	Sb07g022630	1.14	0.0037323	0.0190242
CS_93085_c0_orf1	E3 ubiquitin-protein ligase UPL1-like	P0574F11.30	0.702	0.00373233	0.0189859
CS_49050_c0_orf1	fructokinase-like protein	ZEAMMB73_844577	0.759	0.00375724	0.019074
CS_91751_c0_orf1	oligopeptidase A-like	OJ1124_D06.18	0.893	0.0037628	0.0190638
CS_65567_c0_orf1	60S ribosomal protein L27a, putative		0.676	0.0038243	0.0193365
CS_49832_c0_orf1	ubiquinone biosynthesis protein COQ9-B, mitochondrial	OSJNBb0074M06.9	1.647	0.00383653	0.0193595
CS_85283_c0_orf1	unnamed protein product	LOC_Os12g07260	0.821	0.00384715	0.0193743
CS_93846_c0_orf1	alcohol dehydrogenase, putative	ZEAMMB73_089421	1.177	0.00390666	0.0196347
CS_48859_c0_orf1	predicted protein	ZEAMMB73_503805	1.347	0.00391217	0.0196232
CS_91603_c0_orf1	RecName: Full=Elongation factor Tu, chloroplastic_ Short=EF-Tu_ Flags: Precursor &gt_gi_949873_emb_CAA61444.1_ EF-Tu protein	Sb04g024850	0.842	0.00395128	0.0197799
CS_89088_c0_orf1	SUMO-activating enzyme subunit 1B	ZEAMMB73_440015	1.196	0.00395165	0.0197426
CS_65299_c0_orf1		P0003H10.2	0.517	0.00395411	0.0197157
CS_92950_c0_orf1	predicted protein		1.254	0.00397992	0.0198052
CS_88460_c0_orf1	nudix hydrolase 3-like	P0700F06.19	1.069	0.00400021	0.0198669
CS_91494_c0_orf1	predicted protein		1.092	0.00406514	0.0201496
CS_88052_c0_orf1	uroporphyrinogen decarboxylase, chloroplastic-like		0.82	0.00407156	0.0201418
CS_94680_c0_orf1	10-formyltetrahydrofolate synthetase	OJ1596_C06.3	0.694	0.00407468	0.0201177
CS_80285_c0_orf1	soluble starch synthase 3, chloroplastic/amyloplastic-like	ZEAMMB73_488886	0.681	0.00409972	0.0202018
CS_82886_c0_orf1	predicted protein		1.183	0.00410672	0.0201967
CS_93835_c0_orf1	eukaryotic translation initiation factor 3f, eif3f, putative		1.314	0.00415395	0.0203892
CS_83889_c0_orf1	ribosomal protein L10a		0.796	0.00416158	0.0203869
CS_92665_c1_orf1	coatomer subunit gamma-2-like	Si028874m.g	0.808	0.00420328	0.0205512
CS_90316_c0_orf1	60S ribosomal protein L11-2	ZEAMMB73_719378	0.864	0.00426518	0.0208134
CS_48921_c0_orf1	thioredoxin h	Si038003m.g	1.252	0.00437314	0.021299
CS_75974_c0_orf1	Cu/Zn-superoxide dismutase copper chaperone precursor	CCS	1.395	0.00439611	0.0213695
CS_88345_c1_orf1	arf gtpase-activating protein, putative	Os03g0278400	1.559	0.00440305	0.021362
CS_93634_c0_orf1	predicted protein	Os09g0529100	1.11	0.00444763	0.0215368
CS_62735_c0_orf1	isoamylase 2, chloroplastic	ZEAMMB73_951703	0.623	0.0044722	0.0216142
CS_94348_c0_orf1	dihydroflavonol-4-reductase	Sb03g028880	2.109	0.00460404	0.0222088
CS_70872_c0_orf1	elongation factor tu, putative	BRADI1G01580	1.061	0.00461027	0.0221963
CS_86350_c0_orf1	subtilisin-like protease	ZEAMMB73_729120	1.285	0.00468357	0.0225062
CS_84898_c0_orf1	plasma membrane H+-ATPase	Os04g0656100	1.119	0.00473463	0.0227082
CS_95860_c0_orf1	nbs-lrr resistance protein	rxo1	0.665	0.00473497	0.0226667
CS_94602_c0_orf1	G6PD1	Si016930m.g	0.646	0.00474679	0.0226801
CS_92246_c2_orf1	brefeldin A resistance protein-like	ZEAMMB73_169868	1.507	0.00475	0.0226525
CS_93944_c0_orf1	predicted protein	CBP1	1.183	0.00476685	0.0226899
CS_78034_c0_orf1	HSP23.5	HSP24.1	1.114	0.00480469	0.0228268
CS_79016_c0_orf1	unnamed protein product	ZEAMMB73_524627	0.704	0.00481305	0.0228235
CS_94954_c0_orf1	alcohol dehydrogenase 1B-like	ZEAMMB73_453297	0.793	0.00489725	0.0231791
CS_72761_c1_orf1	uncharacterized protein LOC100801348	Os08g0430500	1.241	0.00496864	0.0234729
CS_50129_c0_orf1	predicted protein	ZEAMMB73_235237	0.745	0.00507544	0.0239325
CS_89021_c0_orf1	Cell division protein ftsZ, putative	Os03g0646100	1.257	0.00509025	0.0239575
CS_92675_c0_orf1	hypothetical protein VITISV_042446	SSRP1-A	1.116	0.0050927	0.0239243
CS_48699_c0_orf1	epoxide hydrolase 3	LOC_Os12g43970	0.866	0.0050945	0.0238882
CS_72454_c0_orf1	unnamed protein product	ZEAMMB73_231245	1.316	0.00511069	0.0239196
CS_88741_c0_orf1	probable pre-mRNA-splicing factor ATP-dependent RNA helicase	ZEAMMB73_515916	0.681	0.00514124	0.0240179
CS_85103_c0_orf1		ZEAMMB73_325707	1.96	0.00523917	0.02443
CS_95053_c0_orf1	predicted protein		1.092	0.00524827	0.0244272
CS_93630_c0_orf1	endo-1,3-1,4-beta-d-glucanase, putative	P0605G01.10	1.492	0.00526567	0.024463
CS_94509_c0_orf1	predicted protein	OSJNBb0058B20.18	0.775	0.00527597	0.0244657
CS_90103_c0_orf1	reticulon-like protein B1 isoform 2	Os05g0526400	0.77	0.00529256	0.0244976
CS_90312_c0_orf1	predicted protein		0.784	0.00535247	0.0247294
CS_72083_c0_orf1	thylakoid membrane phosphoprotein 14 kDa, chloroplastic	OSJNBb0060I05.14	0.61	0.00537992	0.0248107
CS_80162_c0_orf1	predicted protein	ZEAMMB73_570567	1.283	0.00546813	0.0251714
CS_74957_c0_orf1	predicted protein	ZEAMMB73_619651	1.589	0.00550905	0.0253135
CS_74889_c0_orf1	uncharacterized protein At2g41620	Os03g0349000	0.713	0.00562604	0.0258039
CS_90533_c1_orf1	alanyl-tRNA synthetase-like	Os10g0182000	1.076	0.00564495	0.0258436
CS_90078_c0_orf1	uncharacterized protein DDB_G0288155 isoform 1	LOC_Os12g07220	1.162	0.00565782	0.0258555
CS_90935_c1_orf1	predicted protein	OJ1123_C12.123	0.85	0.00573793	0.0261741
CS_61523_c0_orf1	predicted protein		1.366	0.00574473	0.0261577
CS_49213_c0_orf1	Transmembrane emp24 domain-containing protein	P0702E04.27	1.278	0.00579859	0.0263553
CS_48211_c0_orf1	predicted protein	PDX11	1.272	0.00579916	0.0263104
CS_70279_c0_orf1	60S ribosomal protein L17	ZEAMMB73_940160	0.712	0.00589847	0.0267129
CS_92841_c0_orf1	predicted protein	P0407B12.34	0.855	0.00591016	0.0267177
CS_83165_c1_orf1	TT12-1 MATE transporter	BRADI4G01610	1.293	0.00596918	0.0269362
CS_48726_c0_orf1	14-3-3 protein, putative	Os08g0430500	1.145	0.00599922	0.0270233
CS_64396_c0_orf1	predicted protein	P0470D12.125	0.838	0.00599972	0.0269773
CS_88858_c0_orf1	ribulose bisphosphate carboxylase/oxygenase activase, chloroplastic	RCA	0.888	0.00603592	0.0270917
CS_48815_c0_orf1	12-oxophytodienoate reductase 3-like	OPR7	1.188	0.00610312	0.0273446
CS_63552_c0_orf1	bifunctional aminoacyl-tRNA synthetase-like	LOC_Os12g25710	0.856	0.00612707	0.0274031
CS_91910_c0_orf1	Transitional endoplasmic reticulum ATPase, putative	Os03g0151800	0.929	0.00622602	0.0277963
CS_48581_c0_orf1	3-isopropylmalate dehydratase small subunit-like	P0519E06.10	1.351	0.00625222	0.0278639
CS_88719_c0_orf1	probable alanyl-tRNA synthetase, chloroplastic	Sb10g008780	0.632	0.00632098	0.0281205
CS_86440_c0_orf1	ribonuclease UK114-like		1.145	0.00637977	0.028332
CS_93255_c0_orf1	uncharacterized protein		0.736	0.00643438	0.0285242
CS_87277_c0_orf1	protease Do-like 8, chloroplastic-like	LOC_Os11g14170	1.192	0.00647222	0.0286416
CS_90029_c0_orf1	acyl-activating enzyme 10	P0512C01.19	1.526	0.00652312	0.0288162
CS_76939_c0_orf2	rhamnogalacturonate lyase-like	OSJNBb0011H15.42	0.66	0.00655779	0.0289186
CS_89677_c0_orf1	unnamed protein product	P0702H08.43	0.816	0.00662515	0.0291646
CS_86955_c0_orf1	predicted protein	ZEAMMB73_960019	0.772	0.00663863	0.0291729
CS_88330_c0_orf1	phenylalanine ammonia-lyase	Si009345m.g	2.462	0.00665224	0.0291818
CS_64175_c0_orf1	IAA-amino acid hydrolase ILR1-like 4	ILL1	1.067	0.00667021	0.0292097
CS_90730_c0_orf1	Signal recognition particle 68 kDa protein, putative	BRADI3G07210	0.808	0.00668941	0.0292429
CS_76937_c0_orf1			1.18	0.00671784	0.0293163
CS_90637_c0_orf1	beta-1,3-glucanase	P0614D08.40	1.986	0.0067433	0.0293765
CS_89264_c0_orf1	serine-pyruvate aminotransferase, putative		0.908	0.00674965	0.0293534
CS_88440_c0_orf1	uncharacterized protein LOC100251323		1.747	0.00681762	0.0295979
CS_83450_c1_orf1	Far upstream element-binding protein, putative	P0474F11.35	1.365	0.00693592	0.0300596
CS_94427_c0_orf1	probable protein phosphatase 2C 76	Os05g0587100	1.332	0.00715363	0.0309499
CS_48600_c0_orf1	eukaryotic peptide chain release factor subunit	ZEAMMB73_303163	1.214	0.00716753	0.0309568
CS_72865_c0_orf1	T-complex protein 1 subunit epsilon	BRADI3G11280	0.907	0.00719615	0.0310273
CS_75419_c0_orf1	predicted protein	OJ1015F07.17	1.047	0.0072678	0.0312826
CS_89843_c0_orf1	dolichyl-diphosphooligosaccharide--protein glycosyltransferase subunit 2-like	RPN2	0.887	0.00729454	0.0313441
CS_80208_c0_orf1		ZEAMMB73_433806	1.307	0.00738308	0.0316705
CS_88927_c0_orf1	caffeoyl-CoA O-methyltransferase	P0680A03.3	2.71	0.00743875	0.0318551
CS_76441_c0_orf1	myosin XI, putative	OSJNBb0024N19.13	0.704	0.00743906	0.0318023
CS_93171_c0_orf1	RecName: Full=Photosystem II 10 kDa polypeptide, chloroplastic_ Short=PII10_ Flags: Precursor &gt_gi_22669_emb_CAA49693.1_ NtpII10	ZEAMMB73_163889	0.77	0.00763185	0.0325712
CS_79738_c0_orf1	PII protein	GLB	1.202	0.00765389	0.03261
CS_88836_c0_orf1	enhancer of mRNA-decapping protein 4-like	P0501G08.38-1	0.732	0.00775966	0.0330048
CS_98693_c0_orf1	dihydrolipoamide dehydrogenase, putative	BRADI2G34770	1.481	0.00785766	0.0333652
CS_83342_c0_orf1	lysophospholipid acyltransferase	P0135D07.18	0.768	0.0078718	0.033369
CS_80535_c0_orf1	predicted protein	Os10g0493600	1.405	0.00788669	0.0333759
CS_69637_c0_orf1	pre-mRNA splicing factor, putative		0.668	0.00789282	0.0333458
CS_48789_c0_orf1		OJ1217B09.2	1.287	0.00797074	0.0336186
CS_70835_c0_orf1	predicted protein	Os07g0549700	0.734	0.00800717	0.0337158
CS_82202_c0_orf1	predicted protein	Sb03g013090	0.682	0.0080183	0.0337063
CS_75145_c0_orf1	hypothetical protein VITISV_041068	OJ1004_D04.29	0.894	0.00802527	0.0336794
CS_93975_c0_orf1	predicted protein	Os03g0345300	1.259	0.00812269	0.0340315
CS_48852_c1_orf1	phosphoglycerate kinase		1.117	0.00827431	0.0346092
CS_83071_c0_orf1	callose synthase 10-like	P0541H01.1	0.695	0.00832589	0.0347672
CS_87637_c0_orf1	Cationic peroxidase 2 precursor, putative	prx56	1.403	0.00834024	0.0347694
CS_93648_c0_orf1	flavonoid 3&apos_ hydroxylase	ZEAMMB73_643464	0.78	0.00835194	0.0347606
CS_93924_c0_orf1	alpha-galactosidase/alpha-n-acetylgalactosaminidase, putative	OSJNBb0062P14.111	0.815	0.00835518	0.0347167
CS_87418_c0_orf1		ZEAMMB73_942023	1.151	0.00836582	0.0347037
CS_90438_c0_orf1	polyneuridine-aldehyde esterase-like	PIR7A	1.732	0.00838479	0.0347252
CS_86979_c1_orf1	PGR5-like protein 1A, chloroplastic-like		0.695	0.00845784	0.0349702
CS_76811_c0_orf2	argonaute protein group	MEL1	0.852	0.00849322	0.0350589
CS_91056_c0_orf1	predicted protein	MFP	0.902	0.00862854	0.0355592
CS_93933_c0_orf1	Senescence-associated protein DIN1, putative	P0548E04.8-1	0.85	0.00868069	0.0357157
CS_89598_c0_orf1	protein tas-like	Os04g0338000	0.862	0.00891764	0.0366307
CS_88474_c0_orf1	protease Do-like 1, chloroplastic-like	OsJ_17111	1.182	0.00892859	0.0366159
CS_88443_c0_orf1	Patellin-5, putative	ZEAMMB73_792176	0.914	0.00906503	0.037115
CS_78918_c0_orf1	predicted protein	Sb03g011610	0.865	0.00907611	0.0371001
CS_50196_c0_orf1	ADP-glucose pyrophosphorylase		0.76	0.00920886	0.0375817
CS_92242_c0_orf2	cinnamoyl-CoA reductase	B1088C09.13	1.189	0.00922498	0.0375866
CS_92527_c3_orf1	programmed cell death protein 4	OSJNBb0011N17.20	0.916	0.00923211	0.0375549
CS_93790_c0_orf1	1-deoxy-D-xylulose 5-phosphate reductoisomerase, chloroplastic	DXR	0.804	0.00923513	0.0375066
CS_80302_c0_orf1	RecName: Full=Probable pyridoxal biosynthesis protein PDX1_ AltName: Full=Ethylene-inducible protein HEVER &gt_gi_1209317_gb_AAA91063.1_ ethylene-inducible protein	PDX11	0.832	0.00930114	0.0377138
CS_65498_c0_orf1	stem-specific protein TSJT1	ZEAMMB73_893425	1.105	0.00941685	0.0381216
CS_88276_c1_orf2	alcohol dehydrogenase, putative	Os02g0815500	0.769	0.00943107	0.0381179
CS_85586_c0_orf1	predicted protein	HSP26.7	0.813	0.00943281	0.0380638
CS_92011_c1_orf2	N-alpha-acetyltransferase 16, NatA auxiliary subunit-like	P0686E09.27-1	0.783	0.00948089	0.0381966
CS_80125_c0_orf1	2-cys peroxiredoxin	ZEAMMB73_930710	1.105	0.00950229	0.0382217
CS_64745_c0_orf1	2,3-bisphosphoglycerate-independent phosphoglycerate mutase isoform 1	Os05g0482700	1.049	0.00954824	0.0383452
CS_49886_c0_orf1	dolichyl-diphosphooligosaccharide--protein glycosyltransferase subunit 1	OST1A	0.876	0.00957516	0.0383921
CS_85022_c0_orf1	predicted protein		1.315	0.00958297	0.0383624
CS_94651_c0_orf1	predicted protein	ZEAMMB73_726589	1.25	0.00964284	0.0385407
CS_67462_c0_orf1	serine/threonine-protein phosphatase 5	ZEAMMB73_092773	0.881	0.00967387	0.0386035
CS_90640_c0_orf1	peroxidase (EC 1.11.1.7) A3a precursor - Japanese aspen x large-toothed aspen &gt_gi_1255661_dbj_BAA07240.1_ peroidase precursor	prx39	1.375	0.00968261	0.0385772
CS_91408_c0_orf1	uncharacterized protein LOC100249432 isoform 1	Os03g0225500	0.641	0.00971873	0.03866
CS_92201_c0_orf2	translation initiation factor eif-2b gamma subunit, putative		0.895	0.00985656	0.0391464
CS_48831_c1_orf1	60S ribosomal protein L4	OJ1014_E09.28	0.644	0.00992461	0.0393546
CS_86638_c0_orf1		Os11g0588300	0.776	0.00996862	0.039467
CS_49981_c0_orf1	predicted protein	ZEAMMB73_996694	0.733	0.010054	0.0397426
CS_87921_c0_orf1	RecName: Full=Peptidyl-prolyl cis-trans isomerase Pin1_ Short=PPIase Pin1_ AltName: Full=MdPin1_ AltName: Full=Rotamase Pin1 &gt_gi_15077233_gb_AAK83088.1_AF290200_1 Pin1-type peptidyl-prolyl cis/trans isomerase	ZEAMMB73_874277	1.223	0.0100589	0.0396994
CS_77916_c0_orf1	V-type proton ATPase subunit F		1.144	0.0101013	0.0398046
CS_86020_c0_orf1	30S ribosomal protein S9, chloroplastic	rps9	0.653	0.0101042	0.0397538
CS_92298_c1_orf1	eukaryotic translation initiation factor 5A1	LOC_Os12g32240	0.782	0.010139	0.0398285
CS_70457_c0_orf1	histidyl-tRNA synthetase-like	Os05g0150900	0.801	0.0101705	0.0398897
CS_92950_c1_orf1	hypothetical protein VITISV_033286		1.218	0.0101967	0.0399305
CS_90489_c0_orf1	predicted protein	Sb09g029610	0.37	0.0102142	0.0399368
CS_93457_c0_orf1	Triose phosphate/phosphate translocator, chloroplast precursor, putative	TPT	0.813	0.0102265	0.0399228
CS_80011_c0_orf1	ATP synthase delta subunit 2		1.319	0.0103197	0.0402245
CS_48619_c0_orf1	glycolate oxidase	GLO5	0.765	0.0103233	0.0401764
CS_68575_c0_orf1	prolyl-tRNA synthetase, putative	P0039H02.111	1.27	0.0103866	0.0403601
CS_82813_c0_orf1	unnamed protein product		0.795	0.0105977	0.041117
CS_92768_c1_orf1	predicted protein	Os03g0151800	0.925	0.0106563	0.0412808
CS_71344_c1_orf1	lactoylglutathione lyase, putative	P0669G10.7	0.768	0.01071	0.0414251
CS_93749_c0_orf1	Aspartic proteinase nepenthesin-1 precursor, putative	OJ1477_F01.114	0.785	0.0107762	0.0416174
CS_75652_c0_orf1	mitochondrial processing peptidase beta subunit	Os03g0212700	1.161	0.0108988	0.0420264
CS_65240_c0_orf1	Glucan endo-1,3-beta-glucosidase precursor, putative	OJ1743A09.5	1.506	0.0109249	0.0420624
CS_48697_c0_orf1	60S ribosomal protein L10 isoform 2	SC34	0.602	0.011117	0.0427367
CS_62766_c0_orf1	LRR-family protein	ZEAMMB73_828990	1.577	0.0111309	0.0427249
CS_91386_c0_orf1	signal recognition particle 54 kD protein, putative	LOC_Os11g05560	0.85	0.0111364	0.042681
CS_90194_c3_orf2	DOF domain class transcription factor	Si026527m.g	1.143	0.0112241	0.0429517
CS_70823_c0_orf1	transketolase, chloroplastic-like		0.7	0.0112264	0.0428953
CS_76087_c1_orf1	glutathione peroxidase	Sb03g046810	0.803	0.011277	0.0430235
CS_75257_c0_orf1	pyruvate dehydrogenase, putative	Os02g0739600	0.943	0.0113149	0.0431026
CS_73030_c0_orf1		P0025A05.25	1.471	0.0113578	0.0432009
CS_90327_c0_orf1	RNA binding protein, putative	OSJNBb0103I08.18	0.693	0.0113999	0.0432956
CS_93328_c0_orf1	uncharacterized protein LOC100527754	ZEAMMB73_502232	0.714	0.011413	0.04328
CS_90217_c1_orf1	predicted protein	15	1.275	0.0114135	0.0432169
CS_85087_c0_orf1	protein phosphatase 2c, putative	Os02g0149800	1.24	0.0114232	0.0431885
CS_50198_c0_orf1	long chain acyl-CoA synthetase 8-like	Os05g0317200	0.861	0.0114395	0.0431855
CS_45257_c0_orf1	predicted protein	Os04g0560400	1.262	0.0114642	0.043214
CS_63198_c0_orf1	malate dehydrogenase, NAD-dependent	Si002110m.g	1.336	0.0114739	0.0431859
CS_69657_c0_orf1	unnamed protein product	OJ1523_A02.4	1.328	0.0116541	0.0437986
CS_88623_c0_orf1	phosphoinositide phospholipase C 2 isoform 2	BRADI1G16560	0.747	0.0117708	0.0441713
CS_71964_c0_orf1		LOC_Os12g43970	1.176	0.0118513	0.0444073
CS_92189_c0_orf1	4-hydroxy-3-methylbut-2-en-1-yl diphosphate synthase	ISPG	0.936	0.0118625	0.0443829
CS_92625_c0_orf1	pre-mRNA-splicing factor SYF1-like	P0519D04.10	0.71	0.0118961	0.0444428
CS_5264_c0_orf1	Glucan endo-1,3-beta-glucosidase	P0419A09.8	2.209	0.0119735	0.0446656
CS_59568_c0_orf1	WD-repeat protein, putative	Os11g0594200	0.774	0.0120119	0.0447424
CS_64971_c0_orf1	pentatricopeptide repeat-containing protein At2g37230	OJ1123F12.4	0.72	0.0120283	0.0447376
CS_85292_c0_orf1	auxin-induced protein PCNT115	ZEAMMB73_342621	0.87	0.0120899	0.0449001
CS_90201_c1_orf1	uncharacterized protein LOC100242423	OSJNBb0019L07.18	0.792	0.012098	0.0448641
CS_77462_c1_orf1	cysteine synthase	Os03g0747800	1.314	0.0121837	0.0451157
CS_48802_c0_orf1	heterogeneous nuclear ribonucleoprotein, putative	ZEAMMB73_203104	0.948	0.0122412	0.0452618
CS_80095_c0_orf1	heat shock protein 70	Os03g0276500	1.809	0.0122883	0.0453695
CS_93245_c0_orf1	Phosphoprotein ECPP44, putative		1.231	0.0123552	0.0455498
CS_91587_c4_orf1	ubiquitin carboxyl-terminal hydrolase 6	Si000961m.g	0.859	0.0124237	0.0457351
CS_89985_c0_orf1	probable cation-transporting ATPase-like isoform 2	Os12g0586600	0.674	0.0124433	0.0457405
CS_66185_c0_orf1	phosphoglycerate kinase, putative	Si021917m.g	1.022	0.0124646	0.0457519
CS_81978_c1_orf1	1-aminocyclopropane-1-carboxylate oxidase	OJ1611_C08.2-1	0.78	0.0125079	0.0458442
CS_91900_c0_orf1	WD-repeat protein, putative	ASPR1	0.772	0.0125357	0.0458794
CS_49060_c0_orf1	RecName: Full=Acidic endochitinase_ Flags: Precursor &gt_gi_19775_emb_CAA77656.1_ acidic chitinase III	P0656C04.102	3.002	0.0125559	0.0458865
CS_90197_c1_orf1	GRAS family transcription factor	LOC_Os12g38490	0.14	0.0125973	0.0459712
CS_80161_c0_orf1	small GTP-binding protein	ZEAMMB73_477067	1.18	0.0126742	0.0461845
CS_84437_c0_orf1	uncharacterized protein LOC100795617 isoform 1		0.742	0.0126838	0.046153
CS_49329_c0_orf1	unnamed protein product		0.866	0.0126931	0.0461202
CS_93407_c0_orf1	sedoheptulose-1,7-bisphosphatase, chloroplastic	OSJNBb0042J17.10	1.039	0.012701	0.0460824
CS_75692_c0_orf2	beta-glucosidase 42-like	BGLU4	1.183	0.0127687	0.0462614
CS_90469_c0_orf1	unnamed protein product	LOC_Os11g16320	0.859	0.0127841	0.0462505
CS_80254_c0_orf1	phosphoenolpyruvate carboxykinase		0.418	0.0128117	0.0462839
CS_91589_c0_orf1	importin subunit alpha-1-like		0.817	0.0128764	0.0464508
CS_79936_c1_orf1	60S ribosomal protein l9	ZEAMMB73_023047	1.355	0.0128791	0.0463943
CS_95210_c0_orf1	predicted protein		1.354	0.0129683	0.0466487
CS_94257_c0_orf1	unnamed protein product		1.46	0.0129957	0.0466808
CS_83484_c0_orf1	prohibitin-1, mitochondrial-like	PHB2	1.262	0.0130597	0.0468439
CS_79970_c0_orf1	Thioredoxin	ZEAMMB73_302758	1.087	0.0132609	0.0474978
CS_88308_c0_orf1	FAS-associated factor 2-B-like	ZEAMMB73_905650	1.325	0.0133708	0.0478235
CS_91057_c1_orf1	probable FKBP-type peptidyl-prolyl cis-trans isomerase 2, chloroplastic-like	BRADI3G41800	1.19	0.0134005	0.0478618
CS_83913_c0_orf1	ubiquitin-conjugating enzyme E2 35 isoform 1	ZEAMMB73_913776	1.25	0.0134126	0.0478371
CS_48707_c0_orf1	peroxidase	P0627E10.8	4.605	0.0134188	0.0477915
CS_93226_c0_orf1	40S ribosomal protein S11, putative	ZEAMMB73_050662	0.459	0.0135431	0.0481658
CS_89939_c0_orf1	phosphoribosylaminoimidazole-succinocarboxamide synthase, chloroplastic	ZEAMMB73_089516	0.872	0.0135663	0.0481803
CS_65641_c0_orf1	unnamed protein product		0.627	0.0136397	0.0483728
CS_92257_c0_orf1	cytochrome P450 82C4-like	OJ1344_B01.44	0.71	0.0136425	0.0483148
CS_79049_c1_orf1	predicted protein	UAM2	1.259	0.0138435	0.0489578
CS_48994_c0_orf1	urease accessory protein ureG	UREG	0.676	0.0139757	0.0493559
CS_76877_c0_orf1		ZEAMMB73_581078	1.112	0.0140351	0.0494964
CS_90615_c0_orf1		ZEAMMB73_419750	1.121	0.0141308	0.0497642
CS_59976_c0_orf1	G6PD1	Si016930m.g	0.835	0.0141552	0.0497803
CS_88436_c1_orf1	predicted protein		1.17	0.0144711	0.0508203
CS_83973_c0_orf1	histone H2B-like		1.056	0.0145911	0.0511704
CS_93511_c0_orf1	thioredoxin reductase 2-like	Sb04g030050	1.362	0.014633	0.051246
CS_87490_c1_orf1	eukaryotic translation initiation factor	LOC_Os12g32240	1.082	0.0146868	0.051363
CS_92852_c0_orf1	thioredoxin	TRXM	1.268	0.0147474	0.0515033
CS_81735_c1_orf1	unnamed protein product	Os03g0738400	1.297	0.014794	0.0515947
CS_49551_c0_orf1	hypothetical protein MTR_1g007870		0.914	0.0148024	0.0515526
CS_91816_c0_orf1	predicted protein	OJ1529_G03.21-2	0.828	0.0148024	0.0515526
CS_90079_c0_orf1	protein transport protein Sec61 subunit alpha	P0512H04.19	0.672	0.0148194	0.0514694
CS_95370_c0_orf1	unnamed protein product	BGLU24	0.896	0.0148813	0.0516131
CS_76057_c0_orf1	synaptotagmin, putative	ZEAMMB73_140929	0.858	0.0149525	0.0517888
CS_85409_c0_orf1	predicted protein	RAF1	0.673	0.014972	0.0517851
CS_88932_c0_orf1	LL-diaminopimelate aminotransferase, chloroplastic-like	AGD2	0.911	0.0150348	0.0519309
CS_88011_c0_orf1	40S ribosomal protein S5-like	Os11g0482000	1.057	0.0151867	0.0523836
CS_66908_c0_orf1	magnesium-chelatase subunit H	CHLH	0.733	0.0152421	0.0525028
CS_48637_c0_orf1	unnamed protein product	ZEAMMB73_488396	1.377	0.0156224	0.0537393
CS_85680_c0_orf1	p-coumaryl-CoA 3&apos_-hydroxylase	ZEAMMB73_243484	1.244	0.0156301	0.0536926
CS_90928_c2_orf1	sorting nexin-1		1.393	0.0158063	0.0542238
CS_92661_c0_orf1	RecName: Full=Putative UDP-rhamnose:rhamnosyltransferase 1_ Short=FaRT1_ AltName: Full=Glycosyltransferase 4_ Short=FaGT4 &gt_gi_51705431_gb_AAU09445.1_ putative UDP-rhamnose:rhamnosyltransferase	OSJNBb0015I02.12	0.778	0.015835	0.0542484
CS_63392_c0_orf1	ribulose-phosphate 3-epimerase, chloroplastic-like	Si036994m.g	0.88	0.0159122	0.0544387
CS_92842_c1_orf1	exportin-1 isoform 1		0.797	0.0159743	0.0545769
CS_48578_c0_orf1	hypothetical protein ARALYDRAFT_495348	Os03g0313000	0.87	0.0161513	0.0551069
CS_91503_c0_orf1	adenine nucleotide translocator	Os02g0718900	0.902	0.0162093	0.0552302
CS_69038_c0_orf1	syntaxin, putative	OSJNBb0016H12.15	1.399	0.0163756	0.0557212
CS_76500_c0_orf1		P0578B12.4	0.842	0.0164261	0.0558176
CS_48767_c0_orf1	pterin-4-alpha-carbinolamine dehydratase, putative	Os03g0100200	0.865	0.0164326	0.0557645
CS_92958_c0_orf1	FACT complex subunit SPT16-like	SPT16	0.861	0.0167147	0.0566456
CS_94100_c0_orf1	V-type proton ATPase subunit D isoform 1		1.233	0.0168722	0.0571025
CS_92563_c0_orf1	predicted protein	ZEAMMB73_608950	1.135	0.0168852	0.0570697
CS_94744_c0_orf1	NADH dehydrogenase	CYCB1-2	1.126	0.0169236	0.0571229
CS_83862_c0_orf1	uncharacterized protein LOC100776523	P0499C11.22	1.181	0.0169644	0.0571839
CS_93581_c0_orf1	allene oxide cyclase	ZEAMMB73_091885	0.879	0.0170281	0.0573218
CS_48505_c0_orf1	methyltransferase-like protein 10 isoform 1	ZEAMMB73_916072	1.229	0.0170307	0.057254
CS_82781_c0_orf1	elongation factor ts, putative	Si013931m.g	1.597	0.0170925	0.0573852
CS_83255_c0_orf1	unnamed protein product	PPDK1	0.641	0.0171614	0.0575398
CS_93552_c0_orf1	uncharacterized protein LOC100250699	BRADI3G48440	1.482	0.0171884	0.0575537
CS_87278_c0_orf1	unnamed protein product	Os05g0311000	1.205	0.0174372	0.0583092
CS_88306_c0_orf1	cinnamate 4-hydroxylase	ZEAMMB73_798490	1.484	0.0174687	0.058337
CS_91140_c0_orf1	predicted protein	LOC_Os12g38000	0.84	0.0174935	0.0583426
CS_80411_c0_orf1	protein-l-isoaspartate O-methyltransferase, putative	ZEAMMB73_959524	1.156	0.0175687	0.0585159
CS_77141_c0_orf1	NAD-dependent epimerase/dehydratase	OSJNBb0081B07.22	1.623	0.0177628	0.0590841
CS_91509_c0_orf1	predicted protein	ZEAMMB73_412288	1.766	0.0177971	0.0591202
CS_91995_c0_orf1	Cyclic phosphodiesterase, putative	ZEAMMB73_174045	1.27	0.0180936	0.0600261
CS_91009_c1_orf1	predicted protein	ZEAMMB73_669526	1.243	0.0181175	0.060026
CS_84851_c1_orf1	predicted protein	ZEAMMB73_137827	1.045	0.0183793	0.0608134
CS_74778_c0_orf1		ZEAMMB73_956472	1.087	0.0183943	0.0607832
CS_68019_c0_orf1	structural molecule, putative		1.295	0.0185053	0.0610699
CS_82912_c0_orf1	protein with function	ZEAMMB73_662964	0.659	0.0185238	0.0610511
CS_77981_c0_orf1	proteasome subunit alpha type, putative		1.164	0.0185893	0.0611868
CS_83661_c0_orf1	hypersensitive-induced response protein 1-like	OJ1198_B10.17	0.876	0.018639	0.0612702
CS_59485_c0_orf1	putative oxidoreductase GLYR1-like	ZEAMMB73_296425	1.227	0.0186447	0.0612091
CS_94209_c0_orf1	LOW QUALITY PROTEIN: glutathione S-transferase U9-like	OSJNBb0038A07.10	1.197	0.0191247	0.062703
CS_48849_c0_orf1			1.043	0.0192384	0.062994
CS_65906_c0_orf2	predicted protein		0.884	0.0192703	0.0630165
CS_80404_c0_orf1	nifU-like protein 1, chloroplastic	Os03g0314700	1.116	0.0192856	0.0629846
CS_75585_c0_orf1	SPFH domain-containing protein 2 precursor, putative	OSJNBb0021K20.18	1.12	0.0193623	0.0631531
CS_74955_c0_orf1	RNA binding protein	B1250G12.14	0.773	0.0195332	0.0636282
CS_88181_c0_orf1	E3 ubiquitin-protein ligase HERC2-like	P0042A10.13	0.692	0.0196404	0.0638948
CS_79366_c0_orf1	Alpha-soluble NSF attachment protein	ZEAMMB73_280269	1.305	0.0197223	0.0640784
CS_49076_c0_orf1	UDP-glucose:glycoprotein glucosyltransferase-like	P0461B08.3	0.938	0.0197626	0.0641265
CS_78593_c0_orf1	conserved hypothetical protein	OSJNBb0038F03.15	0.819	0.019801	0.0641684
CS_93353_c0_orf1	14-3-3f protein	Os08g0430500	1.125	0.0199837	0.0646773
CS_91214_c0_orf1	plasma intrinsic protein 2,1	PIP2-2	1.496	0.0200029	0.0646562
CS_93159_c0_orf1	photosystem I reaction center subunit II, chloroplastic isoform 1	P0604E01.24	0.785	0.0201019	0.0648932
CS_83509_c0_orf1	uncharacterized protein LOC100268024 isoform 1		0.734	0.0201418	0.0649385
CS_92840_c0_orf1	cytochrome P450 71A1-like	ZEAMMB73_313207	0.707	0.0201973	0.0650343
CS_80395_c0_orf1	conserved hypothetical protein	ZEAMMB73_439530	0.766	0.020354	0.0654553
CS_80966_c0_orf1	unnamed protein product	LOC_Os12g38760	1.048	0.0203977	0.065512
CS_92452_c1_orf1	dihydropyrimidinase-like	P0702B09.41-2	1.104	0.0205602	0.0659498
CS_48640_c0_orf1	ADP-ribosylation factor	ARF	1.204	0.020656	0.0661728
CS_48695_c0_orf1	14-3-3 protein	Os08g0430500	1.296	0.020692	0.0662038
CS_89441_c0_orf1	probable 26S proteasome non-ATPase regulatory subunit 3	ZEAMMB73_847170	0.926	0.0207724	0.0663768
CS_84812_c0_orf1	protein argonaute 10-like	ZEAMMB73_232492	0.741	0.0208452	0.066525
CS_56941_c0_orf1	actin	ACT1	1.304	0.0208659	0.0665067
CS_85420_c1_orf1	uncharacterized protein LOC100382727	TUBB3	0.71	0.0208833	0.0664781
CS_48650_c0_orf1		Os03g0278900	1.11	0.0209028	0.0664562
CS_79937_c0_orf1	Aspartic proteinase nepenthesin-1 precursor, putative	Radc1	0.91	0.0209827	0.066626
CS_79319_c0_orf1	quinone oxidoreductase 1-like	ZEAMMB73_785587	1.093	0.0211009	0.0669171
CS_89245_c0_orf1	endomembrane protein emp70, putative	Os11g0181100	0.788	0.0211501	0.0669886
CS_91807_c0_orf1	eukaryotic translation initiation factor 4G-like	Os07g0555200	0.789	0.0211924	0.0670382
CS_83138_c0_orf1	lon protease 2	P0409B11.11	0.811	0.0213066	0.067315
CS_89243_c0_orf1	probable glutathione S-transferase	B1147A04.23	1.13	0.0216435	0.0682938
CS_97149_c0_orf1	heat shock protein	Os03g0276500	1.25	0.0216801	0.0683234
CS_83596_c2_orf1	isoleucyl-tRNA synthetase-like	P0017B12.25-1	0.685	0.0217249	0.068379
CS_92753_c0_orf1	cytochrome P450 89A2-like	ZEAMMB73_795096	0.695	0.0220303	0.0692539
CS_94423_c0_orf1	uncharacterized protein LOC100272576	ZEAMMB73_304217	1.231	0.0220386	0.0691936
CS_68706_c0_orf1	predicted protein	P0473D02.16	0.849	0.0220575	0.0691667
CS_89805_c0_orf1	RecName: Full=40S ribosomal protein SA_ AltName: Full=p40 &gt_gi_3204099_emb_CAA07226.1_ ribosome-associated protein p40	Si036745m.g	0.931	0.0221306	0.0693096
CS_92705_c0_orf2	predicted protein	ZEAMMB73_806617	0.742	0.0222222	0.0695098
CS_156174_c0_orf1	serine carboxypeptidase-like 18	OSJNBb0051N19.2	1.815	0.0225231	0.0703637
CS_80272_c0_orf1	predicted protein	Os11g0148500	0.961	0.022636	0.0706288
CS_92491_c3_orf2	beta-amylase	Si029378m.g	1.289	0.0227245	0.0708172
CS_92219_c0_orf1	unnamed protein product		0.58	0.0227268	0.0707367
CS_87432_c0_orf1	uncharacterized protein LOC100782686	P0461D06.24-1	0.737	0.0227535	0.0707326
CS_68510_c0_orf1	protein phosphatase 2c, putative	Os04g0609600	1.104	0.0231984	0.0720265
CS_83657_c1_orf1	uncharacterized protein LOC100257601	P0672C09.16	1.135	0.02334	0.0723771
CS_83832_c0_orf1	lysine histidine transporter 1-like	ZEAMMB73_547648	5.175	0.0233817	0.0724172
CS_91188_c0_orf1	exocyst complex component 7	Os11g0157400	0.882	0.0234121	0.0724221
CS_80258_c0_orf1	DEAD-box ATP-dependent RNA helicase 37	Os11g0599500	0.782	0.0236375	0.0730296
CS_44945_c0_orf1	hydrolase, hydrolyzing O-glycosyl compounds, putative	OSJNBb0011N17.7	1.452	0.0236851	0.0730871
CS_78910_c0_orf1	leucine-rich repeat-containing protein, putative	ZEAMMB73_953341	1.36	0.0237301	0.0731365
CS_63705_c0_orf1	uncharacterized protein At2g39795, mitochondrial	P0652D10.37	1.141	0.0237459	0.0730957
CS_73110_c0_orf1	spliceosome associated protein, putative		0.805	0.0237541	0.0730315
CS_94960_c0_orf1		ZEAMMB73_647261	0.733	0.0238323	0.0731826
CS_93863_c0_orf1	ferredoxin-thioredoxin reductase catalytic chain, chloroplastic	BRADI3G00227	0.799	0.0239801	0.0735467
CS_85388_c0_orf1	Alpha-L-fucosidase 2 precursor, putative	ZEAMMB73_900248	0.833	0.0239965	0.0735074
CS_76799_c0_orf1	uncharacterized protein LOC100267528	P0671F11.9	0.753	0.0241343	0.0738397
CS_77214_c0_orf1	Proteasome subunit alpha type	ZEAMMB73_910258	1.454	0.0243183	0.0743123
CS_83732_c0_orf1	histone H4	ZEAMMB73_313798	0.622	0.0243577	0.0743428
CS_93825_c0_orf1	sucrose transporter	SUT2	1.191	0.0243778	0.0743138
CS_64871_c0_orf1	adenosine kinase 2	B1215B07.34	1.053	0.0245209	0.0746598
CS_65710_c0_orf1	protein transport protein sec23, putative	LOC_Os11g24560	0.677	0.0245867	0.0747696
CS_50205_c0_orf1	peroxidase precursor	prx135	1.117	0.0246515	0.0748762
CS_91317_c0_orf1	betaine-aldehyde dehydrogenase	Os04g0464200	0.971	0.0247401	0.0750549
CS_89724_c0_orf1	unnamed protein product		1.209	0.0249941	0.0757343
CS_68616_c0_orf1	conserved hypothetical protein		1.103	0.0250539	0.0758241
CS_76029_c1_orf1	sieve element occlusion a		0.812	0.0252133	0.076215
CS_94593_c0_orf1	predicted protein		1.469	0.0252364	0.0761933
CS_88589_c0_orf1	Prolactin regulatory element-binding protein, putative	ZEAMMB73_694239	0.712	0.0253631	0.0764842
CS_93358_c0_orf1	endochitinase	Os06g0726100	2.138	0.0254289	0.0765908
CS_87267_c0_orf1	aconitase, putative	Os08g0191100	0.938	0.0254442	0.0765453
CS_70758_c0_orf1	serine carboxypeptidase, putative	ZEAMMB73_208131	1.177	0.0255436	0.0767528
CS_63446_c1_orf1	predicted protein	OJA1364E02.17	1.249	0.0255533	0.0766904
CS_79919_c0_orf1	predicted protein		1.141	0.0257216	0.0771035
CS_86726_c0_orf1	predicted protein	B1090H08.29	0.885	0.0257429	0.0770757
CS_90940_c0_orf1	bel1 homeotic protein, putative	ZEAMMB73_236071	1.205	0.0258078	0.0771781
CS_69921_c0_orf1	cysteine desulfurase 1, mitochondrial-like		1.141	0.0259024	0.0773692
CS_48769_c0_orf1	eukaryotic translation initiation factor 3 subunit H	Si010514m.g	1.571	0.0261513	0.0780201
CS_91309_c0_orf1	predicted protein	P0703B01.21-2	0.744	0.0264512	0.0788214
CS_93117_c0_orf1	predicted protein	ZEAMMB73_176236	0.728	0.0267727	0.0796853
CS_88250_c0_orf1	unnamed protein product	Os05g0125500	1.168	0.0267749	0.0795977
CS_94478_c0_orf1	Protein transport protein Sec61 subunit beta, putative	ZEAMMB73_038352	0.849	0.0269191	0.079932
CS_93262_c0_orf1	chalcone synthase	CHS1	2.792	0.0269683	0.0799837
CS_77815_c0_orf1	dynamin	Os10g0567800	0.634	0.0269814	0.0799284
CS_85817_c0_orf1	predicted protein	Os03g0281300	1.252	0.0271509	0.0803362
CS_80222_c0_orf1	predicted protein	Os01g0803200	1.122	0.027178	0.0803218
CS_66640_c0_orf1	plasma intrinsic protein 2_5	PIP2-6	0.849	0.0272431	0.0804199
CS_80306_c0_orf1	PS1 reaction center subunit III	P0673E01.25	0.644	0.0273647	0.0806843
CS_94398_c0_orf1	probable nitronate monooxygenase	P0419H09.34-1	1.274	0.0274591	0.0808679
CS_48389_c0_orf1	predicted protein	ZEAMMB73_466230	0.906	0.0274687	0.0808016
CS_89904_c0_orf1	nuclear pore membrane glycoprotein 210-like		0.815	0.0275124	0.0808356
CS_93014_c0_orf1	predicted protein	TOR	0.624	0.0277255	0.0813668
CS_76029_c0_orf1	sieve element occlusion b		0.507	0.0278444	0.0816206
CS_97823_c0_orf1	heat shock cognate 70 kDa protein-like	OJ1754_E06.25	1.149	0.0278477	0.0815356
CS_80276_c0_orf1	hypothetical protein VITISV_017527	LKHA4	0.886	0.0279334	0.0816914
CS_90807_c0_orf1	ATP binding protein, putative	OJ1743A09.16	0.705	0.0280363	0.0818972
CS_89446_c0_orf1	conserved hypothetical protein		1.225	0.0281507	0.082136
CS_80427_c0_orf1	predicted protein	ZEAMMB73_516673	0.344	0.0281678	0.0820909
CS_92909_c0_orf1	predicted protein	bronze	0.914	0.02836	0.0825555
CS_85299_c0_orf1	malate dehydrogenase, glyoxysomal	Os12g0632700	0.919	0.0284665	0.0827697
CS_88311_c0_orf1	diphosphomevalonate decarboxylase-like	P0017C12.29	1.166	0.0285202	0.0828303
CS_92796_c0_orf1	argonaute protein group	AGO1B	0.651	0.0286515	0.0831158
CS_95506_c0_orf1	beta-hexosaminidase 1	Si021693m.g	1.125	0.0287654	0.0833501
CS_90337_c0_orf1	apoptosis inhibitor 5-like	P0705A04.11	0.888	0.0290015	0.0839377
CS_90456_c0_orf1	dynamin, putative	Os10g0567800	0.919	0.0290745	0.0840524
CS_63649_c0_orf1	glutaredoxin-1, grx1, putative	GRXC6	1.86	0.0290911	0.0840038
CS_86549_c0_orf1	Thylakoid lumenal 25.6 kDa protein, chloroplast precursor, putative	P0404D10.17	1.155	0.0291772	0.084156
CS_92011_c1_orf1	N-alpha-acetyltransferase 16, NatA auxiliary subunit-like	P0686E09.27-1	0.732	0.0292011	0.0841286
CS_83958_c0_orf1	predicted protein	Sb02g033530	0.759	0.0295561	0.0850541
CS_91574_c1_orf1	predicted protein		0.858	0.0296703	0.0852851
CS_88283_c0_orf1	uncharacterized protein LOC100256014		0.646	0.0296934	0.0852542
CS_92336_c2_orf1	importin-5	OJ1699_E05.43	0.793	0.0297629	0.0853565
CS_94072_c0_orf1	uncharacterized protein LOC100500120	ZEAMMB73_433723	1.149	0.0298863	0.085613
CS_92140_c0_orf1	predicted protein	ZEAMMB73_426857	0.662	0.0301134	0.0861653
CS_48687_c1_orf1	SKP1-like protein 1A-like	B1274F11.9	1.453	0.030128	0.0861093
CS_84992_c1_orf1	RNA-binding post-transcriptional regulator csx1-like	OSJNBb0060E08.6	1.297	0.0301471	0.0860663
CS_91002_c0_orf1	urease	Sb02g001020	1.058	0.030208	0.0861423
CS_93486_c0_orf1	unnamed protein product	PLP2	1.744	0.0302434	0.0861457
CS_85851_c0_orf1	aspartate aminotransferase, mitochondrial	BRADI3G09050	1.227	0.0302639	0.0861068
CS_83679_c0_orf1			1.06	0.030267	0.0860184
CS_95483_c0_orf1	tryptophanyl-tRNA synthetase, cytoplasmic		1.147	0.0305672	0.0867737
CS_75215_c0_orf1	predicted protein		1.856	0.0306299	0.0868536
CS_94807_c0_orf1			1.055	0.0306676	0.0868627
CS_80729_c0_orf1		OSJNBb0035N21.4	2.631	0.0307259	0.08693
CS_54337_c0_orf1	uncharacterized protein LOC100242213		1.586	0.0307869	0.0870049
CS_84398_c0_orf1	l-lactate dehydrogenase, putative	Si019533m.g	2.169	0.0308642	0.0871256
CS_82403_c0_orf1		ZEAMMB73_399106	0.763	0.0308823	0.087079
CS_94446_c0_orf1	plastid lipid-associated protein, partial		0.817	0.0312031	0.0878852
CS_93136_c0_orf1	peptidylprolyl isomerase (cyclophilin)	BRADI3G01990	0.867	0.0312936	0.0880415
CS_92853_c0_orf1	hypothetical protein MYCGRDRAFT_65997	ZEAMMB73_613861	0.864	0.0313312	0.0880492
CS_48828_c0_orf1	CAAX prenyl protease 1 homolog	ZEAMMB73_493168	0.927	0.0313685	0.0880555
CS_86631_c1_orf1	naphthoate synthase	Os03g0310400	0.554	0.0314477	0.0881797
CS_92388_c0_orf1	probable phenylalanyl-tRNA synthetase beta chain-like	ZEAMMB73_756086	0.903	0.031569	0.0884214
CS_80192_c0_orf1	Protein C6orf149, putative	ZEAMMB73_448666	1.311	0.0317534	0.0888389
CS_82917_c0_orf1	uncharacterized protein LOC100246705	ZEAMMB73_904543	0.43	0.0318324	0.0889611
CS_84522_c0_orf1	uncharacterized protein LOC100265893	OSJNBb0096M04.115	0.8	0.0318549	0.0889255
CS_93789_c0_orf1	predicted protein	P0413H11.6	1.059	0.0318991	0.0889502
CS_94987_c0_orf1	glucose-6-phosphate 1-dehydrogenase, cytoplasmic isoform	BRADI5G13860	0.722	0.0322446	0.089814
CS_85345_c1_orf2	tocopherol cyclase	VTE1	0.835	0.0324939	0.0904086
CS_92811_c0_orf1	peptide transporter PTR2-like	B1026C12.10	1.315	0.0325946	0.0905885
CS_50007_c0_orf1	LOW QUALITY PROTEIN: major allergen Pru ar 1-like	PR10	3.75	0.0326311	0.09059
CS_128031_c0_orf1	alanine--glyoxylate aminotransferase 2 homolog 2, mitochondrial	Os03g0338000	0.378	0.0326572	0.0905625
CS_90364_c0_orf1	calcium-dependent protein kinase 3-like isoform 1	P0501G01.10	0.852	0.0326917	0.0905586
CS_87504_c2_orf1	cysteine protease, putative	OSJNBb0054B09.3	2.296	0.0326995	0.0904806
CS_92016_c0_orf2	unnamed protein product	ZEAMMB73_967684	0.761	0.032807	0.0906783
CS_90199_c0_orf1	ornithine aminotransferase	OAT	0.899	0.0328183	0.0906102
CS_96128_c0_orf1	cysteine desulfurase 2, chloroplastic		0.828	0.0329447	0.0908594
CS_94809_c0_orf1	uncharacterized protein LOC100267615 isoform 1	ZEAMMB73_827751	1.678	0.0330585	0.0910736
CS_80033_c0_orf1	uncharacterized protein LOC100797399	RPL7A	0.784	0.0332522	0.0915073
CS_93563_c0_orf1			0.828	0.0332811	0.0914868
CS_78503_c0_orf1	electron transporter, putative	Os06g0320000	1.233	0.0333241	0.0915051
CS_67409_c0_orf1	Bet v 1 allergen	PR10	2.786	0.0337943	0.0926951
CS_92901_c2_orf1	splicing factor 3B subunit 3-like	P0431A02.16	0.892	0.033878	0.0928236
CS_94456_c0_orf1	protein grpE-like	BRADI3G48540	0.878	0.0340254	0.0931261
CS_85169_c0_orf1	acetyl-CoA carboxylase alpha-CT subunit		0.898	0.0340901	0.0932017
CS_76717_c0_orf1	protein TIC110, chloroplastic-like		0.726	0.0341701	0.0933191
CS_76337_c1_orf1	unnamed protein product	GEP	0.811	0.0341744	0.0932297
CS_86508_c0_orf1	predicted protein	ZEAMMB73_818918	0.788	0.0342959	0.0934601
CS_96951_c0_orf1	uncharacterized protein At2g39795, mitochondrial	P0652D10.37	1.143	0.0344364	0.0937416
CS_87474_c0_orf1	conserved hypothetical protein	OSJNBb0021G19.18	0.919	0.034443	0.0936582
CS_91456_c0_orf1	AP-2 complex subunit mu	P0421H07.27-1	0.761	0.0344644	0.0936153
CS_88429_c0_orf1	RAN GTPase-activating protein 1 isoform 2	ZEAMMB73_865157	1.296	0.0345184	0.0936608
CS_50533_c0_orf1	alcohol dehydrogenase, putative	CAD6	1.322	0.0347645	0.0942271
CS_71517_c0_orf1	conserved hypothetical protein	Os03g0240700	0.751	0.0348445	0.0943424
CS_76767_c0_orf1	hypothetical protein VITISV_044183		1.711	0.0349219	0.0944505
CS_48773_c0_orf1	cytochrome b-c1 complex subunit 9 isoform 1	ZEAMMB73_980305	1.199	0.0349508	0.0944271
CS_78628_c0_orf1	predicted protein	ZEAMMB73_305606	1.225	0.0353585	0.0954262
CS_87409_c1_orf1	predicted protein	Os03g0332400	1.162	0.0355392	0.0958114
CS_92177_c1_orf1	predicted protein	ZEAMMB73_016485	1.866	0.0356187	0.0959229
CS_48886_c0_orf1	unnamed protein product	ZEAMMB73_451303	1.286	0.0357795	0.096253
CS_83227_c0_orf1	mitochondrial outer membrane protein porin of 36 kDa	VDAC6	1.255	0.0357984	0.0962009
CS_86816_c1_orf2	predicted protein	ZEAMMB73_876946	0.691	0.0358168	0.0961479
CS_84218_c0_orf1	unnamed protein product	UAM1	0.76	0.0358467	0.0961256
CS_95071_c0_orf1	C2 domain-containing protein C31G5.15-like	PSD2	0.67	0.0359068	0.0961843
CS_88149_c0_orf1	uncharacterized protein LOC100793888		1.125	0.0359677	0.0962452
CS_70119_c0_orf1	polyadenylate-binding protein 2-like	OSJNBb0116K07.11	0.903	0.0362448	0.0968837
CS_65538_c0_orf1	vacuolar H+-pyrophosphatase	OJ1572_F02.11	0.91	0.0365821	0.0976817
CS_90358_c0_orf1	probable serine/threonine-protein kinase At5g41260	OSJNBb0015I11.13	0.632	0.0366899	0.0978657
CS_87830_c0_orf1	protein kinase, putative	P0481E12.28-1	0.905	0.0367126	0.0978226
CS_49090_c1_orf1	branched-chain amino acid aminotransferase, putative	Si035936m.g	0.921	0.0367854	0.0979131
CS_81170_c0_orf3	agmatine deiminase	ZEAMMB73_799556	0.83	0.0368155	0.0978895
CS_84815_c0_orf1	peroxidase precursor	prx39	1.051	0.0368365	0.097842
CS_87709_c0_orf1	histidinol dehydrogenase, chloroplastic-like	Os01g0232700	1.198	0.0368858	0.0978699
CS_78398_c0_orf1	predicted protein	Os03g0841900	0.946	0.0370132	0.0981045
CS_95834_c0_orf1	unnamed protein product	OSJNBb0015I11.13	1.2	0.0370151	0.0980063
CS_67065_c0_orf1	predicted protein	OJ1767_D02.15-2	1.119	0.0370295	0.0979416
CS_48049_c1_orf1	trigger factor isoform 1	ZEAMMB73_863675	0.931	0.0370617	0.0979238
CS_90231_c0_orf1	pre-mRNA-splicing factor ISY1 homolog isoform 1	OJ1791_B03.50-2	0.828	0.0372197	0.0982381
CS_93285_c0_orf1	12-oxophytodienoate reductase 2	OPR11	0.923	0.0374916	0.0988521
CS_88998_c0_orf1	ras-related protein RABA1f	ZEAMMB73_307778	1.187	0.037558	0.0989238
CS_53311_c0_orf1	thaumatin-like protein	ZEAMMB73_730164	0.74	0.0378409	0.0995648
CS_92677_c1_orf1	unnamed protein product	Os06g0143900	0.9	0.0379157	0.0996573
CS_89557_c0_orf1	predicted protein	CPA	1.248	0.0381041	0.100048
CS_86091_c0_orf1	uncharacterized protein At2g39795, mitochondrial-like	P0652D10.37	1.331	0.0382426	0.100307
CS_88430_c1_orf1	RecName: Full=S-adenosylmethionine synthase 1_ Short=AdoMet synthase 1_ AltName: Full=Methionine adenosyltransferase 1_ Short=MAT 1 &gt_gi_13540316_gb_AAK29409.1_AF346305_1 S-adenosyl-L-methionine synthetase	Si001401m.g	1.258	0.0385003	0.100878
CS_86959_c0_orf1	adenylosuccinate synthetase, putative	PURA	0.891	0.0385142	0.100809
CS_48743_c0_orf1	RNA helicase-like protein	Os03g0158200	1.073	0.038673	0.10112
CS_85734_c0_orf1	structural molecule, putative	Os11g0595200	1.268	0.038958	0.10176
CS_88407_c0_orf1	isoamylase 3, chloroplastic-like	OJ1595_D08.13-1	0.541	0.0391587	0.102178
CS_94354_c0_orf1	probable ribose-5-phosphate isomerase	P0534H07.29-2	1.196	0.0391944	0.102165
CS_48708_c0_orf2	ozone-responsive stress related protein	ZEAMMB73_147405	0.844	0.0392354	0.102166
CS_91616_c0_orf1	conserved hypothetical protein		0.879	0.0392477	0.102093
CS_81882_c1_orf1	putative calcium dependent protein kinase	Si029460m.g	0.628	0.0393109	0.102151
CS_74969_c1_orf1	catalase		0.499	0.03942	0.102329
CS_80071_c0_orf1	electron transfer flavoprotein subunit alpha, mitochondrial	ETFA	1.766	0.0394253	0.102238
CS_89115_c0_orf1	phosphoglycerate dehydrogenase	ZEAMMB73_626595	0.956	0.0396277	0.102657
CS_84788_c0_orf1	heterogeneous nuclear ribonucleoprotein Q-like	LOC_Os11g14430	0.739	0.0396791	0.102684
CS_93824_c0_orf1	predicted protein	SDH1	0.954	0.0399884	0.103379
CS_73441_c0_orf1		P0020C11.25	0.758	0.0401616	0.10372
CS_48405_c0_orf1	predicted protein	P0547F09.36	0.618	0.0402383	0.103812
CS_76135_c0_orf1	ferredoxin--NADP reductase, leaf isozyme, chloroplastic-like isoform 1	Os06g0107700	0.929	0.0402739	0.103797
CS_79984_c0_orf1	protein PHLOEM PROTEIN 2-LIKE A9		1.874	0.0402985	0.103754
CS_70605_c1_orf1	predicted protein	ZEAMMB73_893425	1.41	0.0404472	0.104031
CS_94320_c0_orf1	fructose-1,6-bisphosphatase, chloroplastic-like	Os03g0267300	0.94	0.0404535	0.103941
CS_48379_c0_orf1	probable ribosome-binding factor A, chloroplastic isoform 1	ZEAMMB73_207253	0.707	0.0405527	0.104089
CS_94567_c0_orf1	heme oxygenase 1, chloroplastic-like	HO1	0.765	0.0405803	0.104054
CS_77628_c0_orf1	predicted protein	LOC_Os12g13390	1.091	0.0409078	0.104787
CS_82094_c0_orf1	putative E3 ubiquitin-protein ligase UBR7		0.821	0.0409581	0.104809
CS_70829_c0_orf1	uncharacterized protein LOC100261174	ZEAMMB73_432211	0.922	0.0409796	0.104758
CS_83952_c0_orf1	nitrogen fixation protein nifu, putative	ZEAMMB73_170437	1.346	0.0410071	0.104722
CS_92440_c0_orf1	coatomer subunit beta-1		0.709	0.0410165	0.10464
CS_50536_c0_orf1	ATP synthase gamma chain, chloroplastic-like isoform 1	Os10g0320400	1.113	0.0414082	0.105532
CS_88008_c0_orf1	oligopeptide transporter, putative	OSJNBb0014I11.9	0.679	0.0417025	0.106175
CS_87333_c0_orf1	predicted protein	Os03g0784900	1.321	0.0417067	0.106078
CS_90169_c1_orf1	probable polygalacturonase-like	P0644B06.40	0.913	0.0417431	0.106064
CS_62831_c0_orf1	predicted protein	ZEAMMB73_587615	1.278	0.0417954	0.10609
CS_95058_c0_orf1	Cis-zeatin O-glucosyltransferase	OSJNBb0056F09.17	0.756	0.0418484	0.106117
CS_48963_c0_orf1	NADH-cytochrome b5 reductase-like protein	ZEAMMB73_797908	1.247	0.0420431	0.106504
CS_70445_c0_orf1	conserved hypothetical protein	ZEAMMB73_521370	0.912	0.0424802	0.107503
CS_94109_c0_orf1	acetyltransferase complex ard1 subunit, putative	ZEAMMB73_754019	0.779	0.0424879	0.107414
CS_95009_c0_orf1	predicted protein	Sb02g029240	0.814	0.0425163	0.107378
CS_80191_c0_orf1	cytochrome P450 89A2-like	ZEAMMB73_795096	2.184	0.0426281	0.107553
CS_90137_c1_orf1	unnamed protein product	D2HGDH	0.863	0.0428581	0.108025
CS_49190_c0_orf1	elongation factor G, chloroplastic-like	ZEAMMB73_803525	0.941	0.0431937	0.108762
CS_88726_c1_orf1	predicted protein	Os11g0180000	1.437	0.0436354	0.109764
CS_88372_c0_orf2	ankyrin repeat domain-containing protein 2-like	P0666G10.120	1.106	0.0439812	0.110524
CS_92647_c0_orf1	hypothetical protein POPTRDRAFT_806590	OSJNBb0012E08.11	0.922	0.0442573	0.111106
CS_91919_c0_orf1	acyl-CoA dehydrogenase, putative	ZEAMMB73_642253	0.82	0.044308	0.111123
CS_92678_c0_orf2	protein SRG1	Os10g0559200	0.655	0.0443435	0.111101
CS_69982_c0_orf1	alpha-galactosidase/alpha-n-acetylgalactosaminidase, putative	Os10g0493600	1.114	0.0445886	0.111605
CS_93721_c0_orf1	predicted protein	OJ1725_H08.13	0.855	0.0446359	0.111612
CS_84903_c0_orf1		eif-1a-OF1	1.213	0.0447585	0.111807
CS_95369_c0_orf1	exocyst complex component sec6, putative	P0431B06.5	0.907	0.044938	0.112145
CS_78421_c0_orf1	uncharacterized protein LOC100253849 isoform 1	P0547F09.34	0.711	0.0451605	0.112588
CS_85502_c0_orf1		ZEAMMB73_228115	1.11	0.0452333	0.112658
CS_60051_c0_orf1	uncharacterized protein LOC100812074	OSJNBb0081B07.22	1.245	0.0458564	0.114097
CS_93271_c0_orf1	predicted protein	LOC_Os12g43490	0.703	0.0460376	0.114435
CS_92127_c1_orf2	3-dehydroquinate dehydratase/shikimate 5-dehydrogenase	B1111C09.6	1.045	0.0461274	0.114545
CS_48765_c0_orf1	5-methyltetrahydrofolate:homocysteine methyltransferase, putative	Os10g0422200	1.215	0.0463087	0.114882
CS_64110_c0_orf1	uncharacterized protein LOC100246702		0.757	0.0463743	0.114932
CS_90500_c0_orf1	pyruvate kinase isozyme A, chloroplastic isoform 1	Os07g0181000	0.854	0.0467087	0.115646
CS_86413_c0_orf1	unnamed protein product	P0475F05.16	0.46	0.0467905	0.115735
CS_90348_c0_orf1	seryl-tRNA synthetase	B1064G04.18-2	1.157	0.0468787	0.11584
CS_100114_c0_orf1	Major latex protein, putative	OSJNBb0048E02.12	4.97	0.0472685	0.116688
CS_51593_c0_orf1		Os03g0565200	0.572	0.047507	0.117162
CS_48715_c0_orf1	putative 3-deoxy-D-arabino-heptulosonate 7-phosphate synthase 3	DAHPS1	1.109	0.0475748	0.117215
CS_83676_c0_orf1	UPF0480 protein At4g32130		0.877	0.0476747	0.117346
CS_90997_c0_orf1	berberine bridge enzyme	ZEAMMB73_473544	0.931	0.0477091	0.117316
CS_48431_c0_orf1	syntaxin, putative	ZEAMMB73_366003	0.937	0.0479452	0.117781
CS_83492_c0_orf1	Haloacid dehalogenase-like hydrolase	ZEAMMB73_435158	1.06	0.0480562	0.117939
CS_92689_c0_orf1	receptor-like protein kinase FERONIA-like	ZEAMMB73_136182	0.767	0.0481495	0.118053
CS_88600_c0_orf1	chaperone protein dnaJ 15	OJ1041F02.6	1.229	0.0484502	0.118675
CS_93897_c0_orf1	DNA-directed RNA polymerase II subunit, putative		1.138	0.0485204	0.118731
CS_87231_c0_orf1	unnamed protein product	P0583B06.27	0.799	0.0488745	0.119482
CS_85507_c0_orf1	uncharacterized protein LOC100500072		0.832	0.0490703	0.119844
CS_92894_c0_orf1	plasma membrane H+-ATPase	a1	0.873	0.0493174	0.120331
CS_48847_c0_orf1	predicted protein	OJ1679_B08.8-1	1.076	0.0494058	0.12043
CS_48770_c0_orf1	predicted protein	P0705A05.121	0.756	0.049473	0.120477
CS_81026_c0_orf1	putative arsenical pump-driving ATPase-like	OJ1734_E02.41	0.911	0.0499684	0.121566
CS_91370_c4_orf1	imidazole glycerol phosphate synthase hisHF, chloroplastic	Os03g0256400	0.825	0.0505242	0.122799
CS_76990_c1_orf1	heat shock cognate 70 kDa protein-like	Os11g0703900	1.246	0.0506287	0.122934
CS_50246_c0_orf1	protein SET	Os02g0576700	1.342	0.0507789	0.12318
CS_86981_c0_orf2	uncharacterized aarF domain-containing protein kinase At1g79600, chloroplastic-like	ZEAMMB73_523420	0.941	0.0507894	0.123087
CS_48591_c0_orf1	O-methyltransferase-like protein	Sb07g003860	1.796	0.0510978	0.123716
CS_85163_c0_orf1	nucleotide binding protein, putative		0.685	0.0511311	0.123677
CS_87553_c1_orf2	arginyl-tRNA synthetase-like	ZEAMMB73_220224	0.728	0.0512429	0.123829
CS_94390_c0_orf1	sorting nexin-2		1.218	0.0515382	0.124423
CS_90120_c1_orf1	catalytic, putative		0.834	0.051812	0.124964
CS_93691_c0_orf1	ABC transporter C family member 2 isoform 1	mrp9	0.907	0.0519433	0.125161
CS_48819_c0_orf1	ATP-dependent Clp protease proteolytic subunit 3, chloroplastic	Os01g0507900	0.904	0.0519771	0.125123
CS_92327_c0_orf1	AP-4 complex subunit epsilon-like	ZEAMMB73_012108	0.708	0.0521201	0.125347
CS_87077_c0_orf1	GTP-binding protein SAR1A	P0705D01.9	1.113	0.0523932	0.125884
CS_90764_c1_orf1	uncharacterized protein LOC100805519	Si030842m.g	0.922	0.0525756	0.126201
CS_85237_c0_orf1	triosephosphate isomerase, putative	BRADI4G36310	0.97	0.0528141	0.126653
CS_87426_c0_orf1	soluble inorganic pyrophosphatase-like	ZEAMMB73_605071	0.769	0.0528991	0.126736
CS_92147_c0_orf1	6-phosphogluconate dehydrogenase, putative	ZEAMMB73_684459	0.947	0.0529878	0.126828
CS_75087_c0_orf1	RecName: Full=Zeaxanthin epoxidase, chloroplastic_ AltName: Full=PA-ZE_ Flags: Precursor &gt_gi_5360186_gb_AAD42899.1_AF159948_1 zeaxanthin epoxidase		0.78	0.053136	0.127062
CS_91838_c0_orf1	malic enzyme, putative	BRADI1G27000	1.034	0.053145	0.126963
CS_80322_c0_orf1	probable pectate lyase 5	BRADI5G01135	0.684	0.0532379	0.127065
CS_329845_c0_orf1	TGA10 transcription factor	OJ1225_F07.6	1.308	0.0536135	0.12784
CS_78699_c2_orf1	Rubber elongation factor protein, putative	ZEAMMB73_471544	2.865	0.0536904	0.127902
CS_91755_c1_orf1	dead box ATP-dependent RNA helicase, putative	Os04g0533000	0.701	0.0537706	0.127972
CS_90870_c0_orf2	predicted protein	ZEAMMB73_490686	1.922	0.0539846	0.12836
CS_76046_c0_orf1	Photosystem I reaction center subunit XI, chloroplast precursor, putative	ZEAMMB73_091068	0.911	0.0541981	0.128746
CS_85122_c0_orf1	uncharacterized protein LOC100266406		0.861	0.0542626	0.128778
CS_91758_c0_orf1	predicted protein	ZEAMMB73_004773	1.576	0.0543772	0.128928
CS_92103_c0_orf1	AP-2 complex subunit alpha, putative	ZEAMMB73_012108	0.748	0.0544164	0.1289
CS_84027_c0_orf1	Thioredoxin H-type		1.342	0.0545501	0.129095
CS_83627_c0_orf1	unnamed protein product	Os03g0333300	0.849	0.0545807	0.129046
CS_91262_c0_orf1	predicted protein		0.784	0.0546809	0.129162
CS_76771_c0_orf1	beta-hexosaminidase, putative	BRADI2G25310	0.882	0.0548065	0.129337
CS_88790_c0_orf1	ATP-dependent Clp protease proteolytic subunit 4, chloroplastic-like		1.124	0.055506	0.130865
CS_93765_c0_orf1	uncharacterized protein LOC100267911	ZEAMMB73_674046	0.856	0.0557326	0.131277
CS_85081_c0_orf1	uncharacterized protein LOC100248761		1.159	0.0559104	0.131572
CS_50033_c0_orf1	unnamed protein product	ZEAMMB73_488396	1.687	0.0559573	0.13156
CS_89512_c1_orf1	Major latex protein, putative	OSJNBb0048E02.12	0.705	0.0559643	0.131453
CS_94887_c0_orf1	electron transporter, putative		0.894	0.0559679	0.131339
CS_82575_c0_orf1	protein kinase	P0704D04.29	1.157	0.0559727	0.131228
CS_87979_c0_orf1	plastid ATP/ADP transport protein 2	OJ1006_A02.6	0.557	0.0560272	0.131234
CS_60585_c0_orf1	glucose-1-phosphate adenylyltransferase, putative	BRADI1G09537	0.692	0.0561093	0.131304
CS_89839_c0_orf1	conserved hypothetical protein	P0665A11.28	1.265	0.0561581	0.131296
CS_93204_c0_orf1	calcium ion binding protein, putative	Os03g0411300	1.059	0.0562271	0.131336
CS_78471_c0_orf1	phosphoribosylglycinamide formyltransferase, chloroplastic	OJ1653_D06.4	1.039	0.0562624	0.131296
CS_50364_c0_orf1	thioredoxin H2	Si038003m.g	1.709	0.0563309	0.131334
CS_94163_c0_orf1	glutamate-1-semialdehyde 2,1-aminomutase, putative	GSA	0.892	0.0563759	0.131318
CS_48629_c0_orf1	hypothetical protein OsI_10758	Os03g0248600	1.257	0.0565207	0.131533
CS_86661_c0_orf1	predicted protein	OSJNBb0072N21.10	0.918	0.0565385	0.131453
CS_89670_c0_orf1	beta-glucosidase-like SFR2, chloroplastic-like	SFR2	0.652	0.0567232	0.131761
CS_75421_c0_orf1	cytochrome B5 isoform 1, putative	Os05g0108800	1.292	0.0569387	0.13214
CS_80303_c0_orf1	protein phosphatase 2c, putative	Os02g0180000	1.165	0.0572685	0.132783
CS_92738_c1_orf1	nuclear pore complex protein Nup155-like	OJ1743A09.21	0.944	0.0575487	0.13331
CS_88276_c2_orf1	probable glutamate carboxypeptidase 2-like isoform 1	P0638D12.28	1.115	0.0577728	0.133706
CS_88242_c1_orf1	oxygen evolving enhancer protein 1 precursor	ZEAMMB73_003972	0.968	0.0578442	0.133748
CS_92097_c0_orf1	cation-transporting atpase plant, putative	P0686C03.148	1.046	0.0578555	0.133651
CS_48596_c0_orf1	predicted protein		1.064	0.0581488	0.134206
CS_48848_c0_orf1	AMP-activated protein kinase, gamma regulatory subunit, putative	OJ1485_B09.7	0.93	0.0582335	0.134278
CS_91680_c0_orf1	conserved hypothetical protein	OSJNBb0034P05.1	1.09	0.0582855	0.134275
CS_90586_c0_orf1	bifunctional polymyxin resistance protein ArnA	Os01g0969100	0.926	0.0586191	0.13492
CS_48987_c0_orf1	predicted protein	Os11g0127800	1.079	0.0587222	0.135034
CS_83533_c0_orf1	3-ketoacyl-CoA thiolase 2, peroxisomal-like	OSJNBb0011A08.2	1.112	0.0592462	0.136115
CS_65219_c0_orf1	granule-bound starch synthase 2, chloroplastic/amyloplastic-like	SSII-2	0.716	0.0593808	0.1363
CS_61604_c0_orf1	RecName: Full=Putative UDP-rhamnose:rhamnosyltransferase 1_ Short=FaRT1_ AltName: Full=Glycosyltransferase 4_ Short=FaGT4 &gt_gi_51705431_gb_AAU09445.1_ putative UDP-rhamnose:rhamnosyltransferase	OSJNBb0015I02.12	0.61	0.0596361	0.136761
CS_87113_c1_orf1	argonaute protein group	MEL1	0.735	0.0598812	0.137198
CS_62820_c0_orf1	uncharacterized protein LOC100259879		1.777	0.0600247	0.137402
CS_93319_c0_orf1	40S ribosomal protein S16B	RPS16A	0.753	0.0603347	0.137986
CS_94187_c0_orf1	conserved hypothetical protein	Os11g0524300	0.741	0.0603452	0.137885
CS_87437_c0_orf1	unnamed protein product	ZEAMMB73_128218	1.116	0.0605529	0.138234
CS_86848_c1_orf1	pyruvate kinase, putative		0.723	0.0608284	0.138737
CS_94193_c0_orf1	predicted protein	BRADI1G78410	1.666	0.0610066	0.139018
CS_91178_c0_orf1	ATP synthase subunit beta vacuolar, putative	ZEAMMB73_733604	1.091	0.0615904	0.140221
CS_48535_c0_orf1	DNA-directed RNA polymerase II subunit, putative	BRADI1G13720	0.629	0.0616508	0.140232
CS_48981_c1_orf1	NADH dehydrogenase	ZEAMMB73_788783	0.831	0.0617217	0.140266
CS_89126_c0_orf1	DNA polymerase V-like		0.631	0.0620805	0.140955
CS_91632_c0_orf1	predicted protein	UGE-3	0.801	0.0623395	0.141415
CS_89275_c0_orf1	SEC12-like protein 1-like	ZEAMMB73_694239	0.939	0.0624176	0.141465
CS_80196_c0_orf1	dnaJ homolog subfamily B member 11	Os03g0648400	1.324	0.0624812	0.141482
CS_93737_c0_orf1	uncharacterized protein LOC100261101	ZEAMMB73_235521	0.868	0.0624959	0.141388
CS_90009_c0_orf1	unnamed protein product	OJ1371_D04.19	0.841	0.0626194	0.14154
CS_94975_c0_orf1	JHL10I11.2	Os03g0248600	1.104	0.0627962	0.141812
CS_76148_c0_orf1	(+)-neomenthol dehydrogenase	ZEAMMB73_050987	1.112	0.0629082	0.141938
CS_86506_c1_orf1	uncharacterized protein LOC100527297	Sb0010s007790	1.319	0.0629518	0.141909
CS_83304_c0_orf1	nuclear pore complex protein Nup98-Nup96-like isoform 1	OSJNBb0093M23.1	1.261	0.0632095	0.142363
CS_49931_c0_orf1	nitrogen regulatory protein P-II homolog	GLB	1.115	0.0632281	0.142277
CS_54314_c0_orf1	glucose-6-phosphate 1-dehydrogenase 4, chloroplastic-like	Si034688m.g	0.669	0.063451	0.142652
CS_72657_c0_orf1	phenylalanine ammonia-lyase	Sb06g022750	3.349	0.0636516	0.142975
CS_77514_c0_orf1	L-gulonolactone oxidase-like	Os03g0563100	1.899	0.063769	0.143111
CS_87855_c0_orf1	unnamed protein product	OJ1217_C01.10	0.651	0.0638133	0.143083
CS_83999_c0_orf1	chlorophyll a-b binding protein 21, chloroplastic isoform 1	CAB2R	0.951	0.0638249	0.142981
CS_67239_c0_orf1	asparaginyl-tRNA synthetase, cytoplasmic 1-like	ZEAMMB73_412288	1.067	0.0638632	0.14294
CS_83807_c0_orf1	UBA and UBX domain-containing protein At4g15410	ZEAMMB73_821031	1.206	0.0638695	0.142827
CS_101568_c0_orf1	phosphoinositide phospholipase C 2 isoform 1	BRADI1G65610	0.77	0.0641582	0.143345
CS_88225_c0_orf1	unnamed protein product	LOC_Os10g36210	0.959	0.0642085	0.143331
CS_48429_c0_orf1	ruvB-like 2-like	OJ1014_E09.2	1.139	0.0642383	0.14327
CS_83881_c0_orf1	predicted protein	P0690B02.8-2	0.838	0.0643029	0.143287
CS_91120_c0_orf1	glucan endo-1,3-beta-glucosidase 13	OJ1743A09.5	1.355	0.0643387	0.14324
CS_86124_c0_orf1	probable ribulose-1,5 bisphosphate carboxylase/oxygenase large subunit N-methyltransferase, chloroplastic	OJ1294_G06.18	0.836	0.0654937	0.145683
CS_88346_c0_orf1	uncharacterized protein LOC100255874	OJ000315_02.20	1.091	0.0658612	0.146371
CS_67436_c0_orf1	Early nodulin 55-2 precursor, putative	ZEAMMB73_211028	1.74	0.0659487	0.146436
CS_2644_c0_orf1	GDH1	Si035905m.g	1.125	0.0663023	0.147092
CS_77098_c0_orf1	glycerate dehydrogenase	ZEAMMB73_626595	0.774	0.0663046	0.146967
CS_83924_c0_orf1	hydroxymethylglutaryl-CoA synthase	OJ1263H11.4	3.526	0.0664466	0.147153
CS_83928_c1_orf1	vacuolar protein sorting-associated protein 54-like		0.906	0.0664602	0.147053
CS_292035_c0_orf1	hypothetical protein E5Q_05920	OJ1735_C10.15	0.933	0.0666154	0.147267
CS_93642_c0_orf1	Amine oxidase	OSJNBb0067G11.7	0.799	0.066769	0.147478
CS_75861_c0_orf1	predicted protein	ZEAMMB73_486493	1.433	0.067009	0.147878
CS_92148_c0_orf1	isoleucyl-tRNA synthetase, cytoplasmic-like	P0017B12.25-1	0.832	0.0670888	0.147924
CS_64281_c0_orf1	nucleoredoxin, putative	Os03g0405900	0.969	0.0675548	0.148822
CS_93304_c0_orf1	carbonic anhydrase, chloroplastic-like	Si002140m.g	1.245	0.0676643	0.148933
CS_86497_c0_orf1	structural maintenance of chromosomes protein 1A-like	BRADI3G12830	0.861	0.0678449	0.149199
CS_80091_c0_orf1	hypothetical protein OsI_37074	Os11g0703900	1.615	0.0679122	0.149217
CS_86218_c1_orf1	predicted protein		0.884	0.0679422	0.149153
CS_83605_c0_orf1	acetyl-CoA carboxylase, putative	MCCA	0.758	0.0679622	0.149067
CS_80202_c2_orf1	5-methyltetrahydropteroyltriglutamate--homocysteine methyltransferase, putative	Os12g0623900	1.201	0.0679725	0.14896
CS_85546_c1_orf1	predicted protein	ZEAMMB73_622301	0.818	0.0681358	0.149188
CS_87361_c0_orf1	glutathione transferase, partial	ZEAMMB73_901361	1.146	0.0684236	0.149688
CS_48542_c0_orf1	predicted protein	OSJNBb0015G09.12	1.227	0.0692539	0.151373
CS_89594_c0_orf2	trehalase	Os10g0521000	1.618	0.069293	0.151327
CS_88328_c0_orf1	predicted protein		0.887	0.0697036	0.152091
CS_94340_c0_orf1	uncharacterized protein LOC100793483	ZEAMMB73_848919	1.53	0.0702359	0.15312
CS_92197_c0_orf1	phytoene desaturase	PDS	0.642	0.0702506	0.15302
CS_59137_c0_orf1	predicted protein	Sb02g019610	1.449	0.0704466	0.153314
CS_94089_c0_orf1	protein arginine N-methyltransferase 1.1-like	PRMT1	0.893	0.0705087	0.153317
CS_95845_c0_orf1	AT-rich interactive domain-containing protein 2		0.748	0.0706222	0.153431
CS_92592_c0_orf1	high affinity cationic amino acid transporter 1-like isoform 1	B1394A07.6	1.799	0.0708443	0.153781
CS_88861_c0_orf1		OJ1006F06.7	1.205	0.071063	0.154123
CS_96726_c0_orf1	predicted protein	ZEAMMB73_900248	0.862	0.0711766	0.154236
CS_90283_c0_orf1	developmentally regulated G-protein 2-like	ZEAMMB73_759322	0.746	0.0712734	0.154313
CS_72650_c0_orf1	predicted protein	P0416A11.38	1.415	0.0713419	0.154329
CS_89224_c1_orf1	predicted protein	URH1	1.91	0.0720403	0.155706
CS_89447_c1_orf1	Aspartic proteinase nepenthesin-1 precursor, putative	OJ1477_F01.114	0.741	0.0722656	0.156059
CS_80310_c0_orf1	minor allergen Alt a 7-like	ZEAMMB73_660929	1.257	0.072383	0.156179
CS_91679_c0_orf1	Cullin-1, putative	P0043B10.31	0.65	0.0725919	0.156495
CS_91244_c0_orf2	unnamed protein product	ZEAMMB73_773363	1.41	0.0726612	0.156511
CS_88609_c0_orf1	unnamed protein product		0.54	0.0727366	0.156539
CS_63132_c0_orf1	unnamed protein product	BRADI2G44856	5.044	0.0729951	0.156961
CS_86189_c1_orf1	aldose 1-epimerase, putative	P0706E03.9	0.936	0.0731425	0.157144
CS_94579_c0_orf1	predicted protein	ZEAMMB73_572847	1.488	0.0731574	0.157042
CS_90325_c0_orf1	hypothetical protein VITISV_005886	GLO5	0.957	0.0734176	0.157466
CS_80064_c1_orf1	signal recognition particle 72 kDa protein	BRADI2G57350	0.929	0.0739996	0.15858
CS_85525_c0_orf1	Haloacid dehalogenase-like hydrolase domain-containing protein	P0473H04.14	0.914	0.0740773	0.158611
CS_49511_c0_orf1	SAL1 phosphatase	ZEAMMB73_418274	1.119	0.0740947	0.158514
CS_80195_c0_orf1	peroxisomal biogenesis factor, putative	PEX11-1	0.645	0.074397	0.159025
CS_92305_c1_orf1	predicted protein	Os04g0179200	1.643	0.0745122	0.159136
CS_94432_c0_orf1	acetylornithine deacetylase		1.12	0.0747161	0.159437
CS_50257_c0_orf1	uncharacterized protein LOC100261996	ZEAMMB73_206268	1.135	0.0747616	0.159399
CS_93618_c0_orf1	conserved hypothetical protein	ZEAMMB73_568339	1.202	0.0748624	0.159478
CS_92263_c0_orf2	predicted protein		1.307	0.0751071	0.159864
CS_48891_c0_orf1	uncharacterized protein At3g23325-like	ZEAMMB73_125362	1.083	0.0753359	0.160216
CS_87037_c0_orf1	predicted protein		0.825	0.075399	0.160215
CS_48875_c0_orf1	protein AUXIN RESPONSE 4-like	Os11g0544100	0.869	0.0757872	0.160904
CS_80412_c0_orf1	40S ribosomal protein S14, putative	ZEAMMB73_276859	1.648	0.0757904	0.160775
CS_92376_c0_orf1	RecName: Full=Heat shock cognate 70 kDa protein &gt_gi_20557_emb_CAA30018.1_ heat shock protein 70	P0031D11.41	1.104	0.0758201	0.160703
CS_84324_c2_orf1	predicted protein	Si037668m.g	0.707	0.0759448	0.160832
CS_84588_c1_orf2	Polygalacturonase precursor, putative	B1040D09.13-2	1.316	0.0760464	0.160912
CS_50127_c0_orf1	cysteine synthase, putative	Si022552m.g	1.138	0.0763244	0.161364
CS_90187_c2_orf1	parafibromin-like	OSJNBb0031A14.2	0.869	0.076597	0.161805
CS_89014_c0_orf1	ABC transporter E family member 2	Os11g0546000	0.731	0.0769634	0.162442
CS_87453_c0_orf1	NADH-ubiquinone oxidoreductase subunit B17.2, putative	Os10g0579300	1.174	0.0770185	0.162423
CS_68169_c0_orf2	unnamed protein product	LOC_Os12g43600	0.957	0.0771676	0.162601
CS_86049_c0_orf1	predicted protein	HSP17.9A	0.716	0.0771777	0.162486
CS_93564_c0_orf1	transmembrane protein 205	LOC_Os12g37060	0.943	0.0777919	0.163642
CS_86401_c0_orf1	eukaryotic peptide chain release factor GTP-binding subunit ERF3A-like	OSJNBb0067G11.10	1.118	0.0778486	0.163625
CS_72610_c0_orf1	17.4 kDa class III heat shock protein	HSP18.6	1.066	0.0782803	0.164395
CS_94451_c0_orf1	uncharacterized protein LOC100255301		0.828	0.0785365	0.164796
CS_90181_c0_orf1	COBW domain-containing protein 2-like isoform 1	OJ1634_B10.106-1	0.866	0.0785481	0.164683
CS_90392_c1_orf1	conserved hypothetical protein		0.653	0.0787139	0.164893
CS_48783_c0_orf1	unnamed protein product		1.177	0.0787162	0.164761
CS_64799_c0_orf1	class I chitinase	Cht1	1.125	0.0788794	0.164965
CS_87261_c0_orf1	GEM-like protein 5-like	ZEAMMB73_018022	1.938	0.0789356	0.164946
CS_78558_c0_orf1	unnamed protein product	RPA2B	1.466	0.0792555	0.165477
CS_48296_c0_orf1	26.5 kDa heat shock protein, mitochondrial	HSP23.6	0.824	0.0795734	0.166003
CS_63303_c0_orf1	hypothetical protein MTR_4g049540	OSJNBb0096M04.115	1.104	0.0795751	0.165869
CS_50474_c0_orf1	uncharacterized protein LOC100854495		0.896	0.0799569	0.166527
CS_79033_c0_orf1	proteasome subunit alpha type-1-A-like isoform 1	BRADI3G03040	1.021	0.0808148	0.168175
CS_74969_c0_orf1	catalase	BRADI1G76330	0.7	0.0810428	0.16851
CS_90481_c0_orf1	uncharacterized protein LOC100259546	ZEAMMB73_827751	0.81	0.0811208	0.168533
CS_87001_c0_orf1	rac-like GTP-binding protein RAC1 isoform 2	RAC5	0.846	0.0814218	0.169019
CS_94768_c0_orf1	magnesium-protoporphyrin O-methyltransferase	131L1.2	0.882	0.0817837	0.16963
CS_68556_c0_orf1	protease Do-like 7-like	OJ1038_A06.28	0.937	0.0819545	0.169845
CS_96143_c0_orf1	predicted protein		0.769	0.0819817	0.169761
CS_79464_c0_orf1	pear beta-galactosidase3	Os12g0429200	0.949	0.0822048	0.170084
CS_89971_c0_orf1	3-ketoacyl-CoA thiolase 2	OJ1136_C12.17	0.912	0.0823604	0.170266
CS_91933_c3_orf1	WD-repeat protein, putative	P0592G05.29	1.18	0.0824204	0.17025
CS_93926_c0_orf1	conserved hypothetical protein		0.871	0.0825792	0.170438
CS_89361_c0_orf1	valyl-tRNA synthetase-like	P0428D12.115	0.739	0.0827805	0.170714
CS_92465_c0_orf1	ATP-dependent zinc metalloprotease FtsH	ZEAMMB73_597089	0.697	0.0829322	0.170887
CS_97740_c0_orf1	conserved hypothetical protein		0.878	0.0829548	0.170793
CS_48376_c0_orf1	uncharacterized protein LOC100306679		1.046	0.0830396	0.170828
CS_87797_c0_orf1	myo-inositol-1 phosphate synthase, putative	Os03g0192700	3.044	0.083042	0.170694
CS_81568_c0_orf1	Heparanase-2, putative	LOC_Os12g38920	0.939	0.0831385	0.170753
CS_93024_c0_orf1	uncharacterized protein LOC100809896		1.469	0.0831569	0.170651
CS_93678_c0_orf1		P0503C12.16	1.235	0.0834451	0.171103
CS_89699_c2_orf1	predicted protein	CHLI	0.767	0.0838025	0.171696
CS_72167_c0_orf1	methionine sulfoxide reductase, putative	MSRB3	0.809	0.0840676	0.172099
CS_74998_c0_orf1	vesicle-associated membrane protein 72	ZEAMMB73_907306	0.603	0.0842264	0.172284
CS_92414_c1_orf1	aldo-keto reductase family 4 member C9-like	P0005H10.17	1.189	0.0842294	0.172151
CS_85807_c0_orf3	unnamed protein product	ZEAMMB73_265089	0.778	0.0842908	0.172136
CS_88213_c0_orf1	hypothetical protein SORBIDRAFT_09g022580	ZEAMMB73_501274	1.019	0.0850454	0.173537
CS_80118_c0_orf1	predicted protein	P0468H06.14-1	1.19	0.0853616	0.174041
CS_50260_c0_orf1	phospholipase C, putative		0.432	0.0857225	0.174635
CS_86212_c0_orf1	predicted protein	P0471A11.31-2	0.877	0.0864821	0.17604
CS_100684_c0_orf1	epoxide hydrolase 2-like	OSJNBb0027B08.33	0.846	0.0866581	0.176256
CS_88364_c0_orf1	serine endopeptidase degp2, putative	OsJ_17111	0.648	0.0867666	0.176334
CS_92101_c0_orf1	ATPase subunit 4	atp4	0.828	0.0869862	0.176638
CS_74873_c2_orf1	pto-interacting protein 1	ZEAMMB73_414598	0.859	0.0872082	0.176946
CS_64990_c0_orf1	unnamed protein product	Sb01g035860	0.738	0.087259	0.176907
CS_92045_c1_orf1	GDSL esterase/lipase 1	P0406E03.14-2	1.753	0.0872934	0.176834
CS_85817_c0_orf2	predicted protein	Os03g0281300	1.239	0.0873492	0.176805
CS_91835_c0_orf1	Chaperone protein dnaJ, putative	ZEAMMB73_378583	1.249	0.0874749	0.176917
CS_65534_c0_orf1	conserved hypothetical protein	OJ991214_12.3	0.823	0.0878082	0.177449
CS_92987_c3_orf1		20	0.841	0.0879229	0.177538
CS_65469_c0_orf1	predicted protein	P0047E11.7-1	0.906	0.0879843	0.17752
CS_89751_c1_orf1	VHS domain-containing protein At3g16270		1.399	0.088018	0.177445
CS_87853_c4_orf1	delta 1-pyrroline-5-carboxylate synthetase	P5CS	0.801	0.088605	0.178486
CS_49077_c0_orf1	conserved hypothetical protein	LOC_Os12g36640	0.918	0.0887328	0.1786
CS_95364_c0_orf1	mRNA decapping complex subunit 2	OJ1548_F12.26	0.868	0.0889983	0.178992
CS_80551_c0_orf1	chloroplast Fe superoxide dismutase	BRADI1G50550	0.823	0.0891852	0.179224
CS_89015_c0_orf1	transmembrane protein 111		0.81	0.0898653	0.180447
CS_48845_c1_orf1	aldehyde dehydrogenase, putative	rf2	1.05	0.0900938	0.180762
CS_50166_c0_orf1	serine hydroxymethyltransferase, mitochondrial		0.874	0.0905289	0.18149
CS_78076_c0_orf1	glutathione peroxidase	BRADI5G18000	1.075	0.0912091	0.182708
CS_91240_c0_orf1	uncharacterized protein LOC100259784	BIO3-BIO1	0.841	0.0914553	0.183056
CS_64268_c0_orf1	calcium lipid binding protein, putative	NTMC2T1.1	0.775	0.0915252	0.18305
CS_76699_c0_orf1	xaa-pro dipeptidase, putative	LOC_Os12g37640	1.057	0.0915615	0.182978
CS_89594_c0_orf1	trehalase	Os10g0521000	1.718	0.0915694	0.182848
CS_94094_c0_orf1	probable ADP-ribosylation factor GTPase-activating protein AGD13 isoform 1	OSJNBb0042G06.10	1.196	0.0918008	0.183165
CS_80346_c0_orf1	vacuolar protein sorting-associated protein 32 homolog 2	ZEAMMB73_168246	1.255	0.0918329	0.183084
CS_72736_c0_orf1		ZEAMMB73_926896	1.555	0.0919464	0.183165
CS_92411_c0_orf1	probable importin-7 homolog		0.87	0.0923026	0.18373
CS_95939_c0_orf1			1.252	0.0924471	0.183872
CS_86784_c0_orf1	lipoic acid synthetase, putative	ZEAMMB73_535534	0.791	0.0925406	0.183913
CS_70615_c0_orf1	gamma-tocopherol methyltransferase	VTE4	0.695	0.0926825	0.184049
CS_87692_c0_orf1	patatin group A-3-like	Sb05g024380	1.23	0.0927153	0.183969
CS_93556_c0_orf1	predicted protein	Os10g0525400	1.289	0.092796	0.183985
CS_67820_c0_orf1	chaperone protein dnaJ 13	OSJNBb0015K05.11	0.647	0.0928759	0.183998
CS_94278_c0_orf1	Glucose-6-phosphate isomerase	Si034932m.g	1.037	0.0929129	0.183927
CS_78298_c0_orf1	transcription regulator, putative	OJ1163_C07.29	1.125	0.0929419	0.183839
CS_74636_c1_orf1	polyphenol oxidase	ZEAMMB73_501697	2.562	0.0930534	0.183916
CS_90514_c0_orf1	Patellin-3, putative	P0648C09.9	0.889	0.0932366	0.184133
CS_88732_c0_orf1	glyoxalase II, putative	Os03g0332400	1.219	0.0933999	0.184311
CS_84682_c0_orf1	AMP1-like carboxypeptidase	Os03g0790600	0.86	0.0934901	0.184345
CS_84876_c0_orf1	unnamed protein product	ZEAMMB73_278928	0.908	0.093699	0.184612
CS_95391_c0_orf1	riboflavin synthase alpha chain	ZEAMMB73_935680	1.258	0.0939137	0.18489
CS_47735_c0_orf1	nuclear transport factor 2	ZEAMMB73_227664	1.633	0.0939779	0.184872
CS_78519_c0_orf1	uncharacterized protein LOC100854755	OSJNBb0065J09.14	0.8	0.0940091	0.184789
CS_83289_c0_orf1	unnamed protein product		0.879	0.0940143	0.184655
CS_91302_c2_orf1	GTP-dependent nucleic acid-binding protein engD	Sb01g006280	1.394	0.0943922	0.185253
CS_85255_c0_orf1	multicopper oxidase, putative	P0409B11.36	1.134	0.0945725	0.185462
CS_95739_c0_orf1	predicted protein	P0470H09.37	0.796	0.0946254	0.185422
CS_89628_c0_orf1	uncharacterized protein LOC100818209	Os01g0895100	0.959	0.0946546	0.185335
CS_85805_c0_orf1	5-oxoprolinase-like	P0458E05.23-1	0.921	0.0951173	0.186096
CS_58937_c0_orf1		P0021C04.6	1.315	0.0951316	0.185979
CS_48566_c0_orf1	pentatricopeptide repeat-containing protein At4g35850, mitochondrial	ZEAMMB73_467377	0.748	0.0952504	0.186067
CS_50280_c0_orf1	protein FMP32, mitochondrial-like	ZEAMMB73_613038	1.386	0.0955331	0.186475
CS_92916_c0_orf1	regulator of nonsense transcripts 1 homolog	OJ1457_D07.109-1	0.795	0.0960067	0.187254
CS_92951_c1_orf1		ZEAMMB73_079602	1.075	0.0962289	0.187542
CS_85391_c0_orf1	eukaryotic translation initiation factor 3 subunit A	P0684C01.5-1	0.77	0.0962747	0.187486
CS_90630_c0_orf1	Magnesium-chelatase subunit chlD, chloroplast precursor, putative	CHLD	0.64	0.0963096	0.187409
CS_59920_c0_orf1	unnamed protein product	B1064G04.13	0.654	0.0965528	0.187737
CS_93288_c0_orf1	nascent polypeptide-associated complex subunit alpha-like protein 2-like	OJ1705B08.10	1.181	0.0970576	0.188573
CS_72044_c1_orf1	predicted protein	OJ1134F05.8	1.093	0.0972364	0.188775
CS_83673_c1_orf1	ras-related protein RABF1	ZEAMMB73_922946	1.213	0.0978533	0.189826
CS_48609_c0_orf1	uncharacterized protein LOC100244771	ZEAMMB73_590696	0.634	0.0981664	0.190287
CS_90625_c0_orf2	aspartic proteinase nepenthesin-1-like		1.217	0.0982715	0.190344
CS_68885_c0_orf1	cell division control protein, putative	OJ1339_F05.140	0.836	0.0984958	0.190632
CS_48970_c0_orf1	unnamed protein product		0.665	0.0986157	0.190718
CS_92355_c0_orf1	UDP-glycosyltransferase 88A1-like	ZEAMMB73_248966	0.936	0.098674	0.190684
CS_89909_c0_orf1	unnamed protein product		1.257	0.0993149	0.191775
CS_87022_c0_orf1	phenazine biosynthesis protein, putative	ZEAMMB73_514802	1.589	0.0993373	0.191672
CS_91284_c0_orf1	ATP-dependent Clp protease ATP-binding subunit clpA homolog CD4A, chloroplastic-like	CLPC1	0.937	0.0993905	0.191627
CS_86537_c0_orf1	glycine-rich RNA-binding protein, putative	B1130H05.5	1.056	0.0997975	0.192265
CS_88642_c0_orf1	o-methyltransferase, putative	P0680A03.3	1.183	0.100053	0.19261
CS_93909_c0_orf1	uncharacterized protein LOC100804998	LOC_Os12g37880	0.901	0.100143	0.192636
CS_49045_c0_orf1	L-idonate 5-dehydrogenase-like	ZEAMMB73_453297	0.883	0.100301	0.192792
CS_48808_c0_orf1	60S ribosomal protein L26-1 isoform 1	Ogl11g0082B12_4	1.076	0.100392	0.192821
CS_48876_c0_orf1	fructokinase, partial	ZEAMMB73_844577	0.685	0.100851	0.193553
CS_79169_c0_orf1	predicted protein	OSJNBb0116K07.9	1.048	0.101427	0.194511
CS_90687_c3_orf1	amidase family protein	OSJNBb0022E02.6	0.725	0.101671	0.19483
CS_90614_c2_orf1	pre-mRNA-splicing factor SF2-like isoform 1	Sb01g035680	0.798	0.101804	0.194937
CS_90795_c0_orf2	uncharacterized protein At3g49055-like		1.201	0.101804	0.194937
CS_91117_c0_orf1	uncharacterized protein LOC100101840		1.247	0.101804	0.194937
CS_85483_c0_orf1	RNA binding protein, putative	OSJNBb0056B16.25	1.394	0.10214	0.195135
CS_79588_c0_orf1	predicted protein	ZEAMMB73_231245	1.599	0.1023	0.195293
CS_66285_c0_orf1	predicted protein	ZEAMMB73_870914	1.061	0.102357	0.195253
CS_73273_c1_orf1	predicted protein		2.116	0.102978	0.19629
CS_81162_c1_orf1	unnamed protein product	ZEAMMB73_998506	1.241	0.103212	0.196587
CS_78844_c0_orf1	glutathione S-transferase	P0493G01.27	1.272	0.103455	0.196901
CS_89373_c0_orf1	uncharacterized protein LOC100253735	ZEAMMB73_960014	0.932	0.103751	0.197316
CS_81735_c0_orf1	serine hydroxymethyltransferase, mitochondrial-like	Si035240m.g	1.18	0.103759	0.197182
CS_93683_c0_orf1	putative serine carboxypeptidase precursor	CBP3	1.617	0.103804	0.197119
CS_87908_c0_orf2	cop9 complex subunit, putative		0.915	0.103965	0.197276
CS_84084_c0_orf1	protein NLRC3-like	ZEAMMB73_865157	0.825	0.104306	0.197773
CS_48756_c0_orf1	predicted protein		0.626	0.104442	0.197882
CS_83044_c0_orf1	predicted protein	LOC_Os12g04990	0.825	0.104547	0.197932
CS_59342_c0_orf1	bifunctional purine biosynthesis protein, putative	OJ1119_C05.21-1	0.77	0.105227	0.199069
CS_84379_c1_orf1	Glucan endo-1,3-beta-glucosidase precursor, putative	OJ1626B05.8	1.474	0.105734	0.199879
CS_82471_c1_orf1	predicted protein	P0029D06.14-2	0.936	0.10582	0.199892
CS_86389_c0_orf1	cytochrome P450, putative	Os03g0767000	1.159	0.106329	0.200702
CS_83713_c0_orf1	heme-binding-like protein At3g10130, chloroplastic-like		1.41	0.107074	0.201958
CS_62727_c0_orf1	Glucan endo-1,3-beta-glucosidase precursor, putative	OJ1626B05.8	2.515	0.107137	0.201925
CS_91203_c0_orf1	uncharacterized protein LOC100254535	P0028E10.14	0.826	0.107218	0.201927
CS_48842_c0_orf1	uncharacterized protein LOC100306034	ZEAMMB73_511905	1.099	0.107315	0.201958
CS_93192_c0_orf1		ZEAMMB73_827193	1.163	0.107336	0.201846
CS_77409_c0_orf1	14 kDa zinc-binding protein-like	ZEAMMB73_171472	1.076	0.107852	0.202665
CS_179878_c0_orf1	copper binding protein 6	Os03g0709300	1.383	0.108171	0.203112
CS_86555_c0_orf1	unnamed protein product		1.345	0.108263	0.203134
CS_88152_c1_orf1	glyceraldehyde-3-phosphate dehydrogenase B	OJ1528D07.7	0.97	0.10863	0.203671
CS_93759_c0_orf1	calcium ion binding protein, putative	ZEAMMB73_955179	0.68	0.109029	0.204266
CS_75028_c0_orf1	uricase	BRADI2G55950	0.797	0.109505	0.205006
CS_82912_c0_orf2	protein with function		0.701	0.11071	0.207108
CS_48458_c0_orf1	uncharacterized protein LOC100264247		0.823	0.111029	0.207552
CS_84570_c0_orf1	small nuclear ribonucleoprotein-associated protein B&apos_-like	Os07g0166600	0.784	0.111369	0.208031
CS_94469_c0_orf1	uncharacterized tRNA-binding protein C30C2.04-like	P0703B11.24	0.971	0.111441	0.208012
CS_77373_c0_orf1	uncharacterized protein LOC100800171		1.453	0.11153	0.208025
CS_88020_c0_orf1	predicted protein		1.44	0.111774	0.208325
CS_91353_c1_orf1	dual specificity protein kinase pyk1 isoform 1	P0519E12.122	0.723	0.111997	0.208586
CS_70960_c0_orf2	uncharacterized protein LOC100252741	OSJNBb0065L20.22	1.231	0.112038	0.208508
CS_50603_c0_orf1	amidase family protein	OSJNBb0022E02.6	0.667	0.112297	0.208835
CS_49041_c0_orf1	predicted protein	Os09g0529100	0.879	0.113025	0.210034
CS_83911_c0_orf1	uncharacterized protein LOC100786142		0.866	0.113083	0.209987
CS_74320_c0_orf1	unnamed protein product	ZEAMMB73_325707	1.173	0.113548	0.210696
CS_82429_c0_orf1	14-3-3-like protein GF14 iota-like	Os08g0430500	1.056	0.114156	0.211668
CS_82099_c0_orf1	predicted protein	Os08g0176100	0.923	0.114498	0.212146
CS_48703_c0_orf1	Aquaporin PIP1.1, putative	PIP1-1	0.899	0.114509	0.21201
CS_92208_c0_orf1	eukaryotic translation initiation factor 3 subunit E-like	Si029863m.g	0.961	0.114664	0.21214
CS_72648_c0_orf1	uncharacterized protein LOC100793935		0.757	0.114679	0.212013
CS_79506_c0_orf1	lysosomal alpha-mannosidase-like	Os11g0525600	1.07	0.114688	0.211874
CS_67062_c0_orf1	glutaredoxin, grx, putative	GRXS11	1.131	0.114913	0.212134
CS_88071_c0_orf1	malate dehydrogenase	Si036550m.g	0.929	0.115059	0.212249
CS_96383_c0_orf1	Protease ecfE, putative	OSJNBb0016P23.2	0.896	0.115404	0.212729
CS_87534_c0_orf1	predicted protein	Si037378m.g	1.126	0.115481	0.212714
CS_95336_c0_orf1	probable nicotinate-nucleotide pyrophosphorylase	Os09g0553600	1.191	0.11549	0.212577
CS_86622_c0_orf1	spore coat protein, putative	P0409B08.2	0.913	0.115786	0.212964
CS_91952_c2_orf1	hypothetical protein VITISV_016128	P0708G02.9	0.846	0.116141	0.213462
CS_87168_c0_orf1	pentatricopeptide repeat-containing protein At2g15690	ZEAMMB73_330887	0.752	0.116202	0.213418
CS_95056_c0_orf1	uncharacterized protein LOC100791538	OSJNBb0118P14.7	1.805	0.116365	0.213563
CS_71491_c1_orf1	class IV chitinase	ZEAMMB73_301891	1.119	0.11638	0.213435
CS_74387_c0_orf1	transmembrane emp24 domain-containing protein A	OSJNBb0036F07.15	1.081	0.116572	0.21363
CS_85210_c0_orf1	DEAD-box ATP-dependent RNA helicase 21-like	Os03g0708600	0.849	0.116723	0.213752
CS_49075_c0_orf1	uncharacterized protein LOC100258452		0.876	0.116748	0.213642
CS_87688_c0_orf1	conserved hypothetical protein	ZEAMMB73_025451	1.19	0.116763	0.213515
CS_93796_c0_orf1	basic 7S globulin	P0689B09.5	3.608	0.117028	0.213843
CS_89952_c1_orf1	Acyl-protein thioesterase, putative	ZEAMMB73_309051	0.771	0.117574	0.214685
CS_88460_c0_orf2	nudix hydrolase 3-like	P0700F06.19	1.233	0.11899	0.217114
CS_90962_c0_orf1	protein VAC14 homolog	Os03g0223700	0.683	0.119035	0.217038
CS_93039_c0_orf1	electron transfer flavoprotein beta-subunit, putative	ETFB	1.208	0.119194	0.217171
CS_88026_c0_orf1	cleavage and polyadenylation specificity factor subunit 1-like	Os04g0252200	0.868	0.119231	0.217081
CS_83523_c0_orf1	alpha-amylase/subtilisin inhibitor-like	RASI	1.68	0.119279	0.217013
CS_94692_c0_orf1	uncharacterized protein LOC100250522 isoform 2		0.929	0.119488	0.217235
CS_72323_c0_orf1	conserved hypothetical protein		1.051	0.119862	0.217757
CS_68796_c1_orf1	Major latex protein, putative		4.369	0.120064	0.217968
CS_48532_c0_orf1	developmentally-regulated GTP-binding protein 1-like	ZEAMMB73_759322	0.885	0.120414	0.218445
CS_80314_c0_orf1	DNA photolyase, putative	CRYD	0.818	0.120521	0.218482
CS_49756_c0_orf1	histone 2	BRADI3G26880	1.359	0.121245	0.219637
CS_93283_c0_orf1	Ubiquitin-fold modifier 1 precursor, putative	Os01g0962400	1.607	0.121453	0.219855
CS_49032_c1_orf1	33 kDa ribonucleoprotein, chloroplastic-like	ZEAMMB73_478558	1.17	0.122061	0.220797
CS_93905_c0_orf1	glycine-rich RNA-binding protein 2, mitochondrial-like	ZEAMMB73_098588	1.418	0.122195	0.22088
CS_81366_c1_orf1	thioredoxin-like protein		0.783	0.122262	0.220843
CS_75588_c2_orf1	uncharacterized protein LOC100785006	Os03g0801900	1.066	0.12381	0.223479
CS_93569_c0_orf1	Auxin-induced in root cultures protein 12 precursor, putative	OSJNBb0076O03.33	1.599	0.123824	0.223345
CS_49823_c0_orf1	xylulose kinase		0.762	0.124519	0.224438
CS_87838_c0_orf1	transaldolase isoform 1	ZEAMMB73_710143	1.026	0.124578	0.224383
CS_81170_c0_orf2	agmatine deiminase	ZEAMMB73_799556	0.754	0.124866	0.22474
CS_73646_c0_orf1	probably inactive leucine-rich repeat receptor-like protein kinase At2g25790-like	Os03g0335500	1.195	0.125537	0.225788
CS_82420_c0_orf1	trafficking protein particle complex subunit 8-like	OSJNBb0024J04.5	0.773	0.125666	0.225858
CS_87088_c0_orf1		LOC_Os12g07580	2.542	0.125694	0.225748
CS_95503_c0_orf1	uncharacterized protein LOC100263614		1.807	0.12577	0.225723
CS_90865_c2_orf1	ornithine carbamoyltransferase, chloroplastic	ZEAMMB73_437557	0.782	0.125835	0.225678
CS_75174_c0_orf1	uncharacterized protein LOC100266500	Os10g0456400	0.858	0.126531	0.226765
CS_48522_c0_orf1	nodal modulator 1		1.069	0.126738	0.226975
CS_91000_c1_orf1	predicted protein	RPL12-2	0.937	0.126763	0.226857
CS_94879_c0_orf1	eukaryotic translation initiation factor 3 subunit K		1.242	0.127676	0.228329
CS_88371_c0_orf1	hypothetical protein VITISV_035274	ZEAMMB73_313207	0.809	0.128884	0.230327
CS_89445_c0_orf1	uncharacterized protein LOC100500389		0.781	0.129033	0.23043
CS_80154_c0_orf1	aconitase, putative	Os08g0191100	0.96	0.129588	0.231256
CS_65347_c0_orf1	predicted protein	OJ1520_C09.29	1.424	0.1299	0.231648
CS_67770_c0_orf1	Glucan endo-1,3-beta-glucosidase precursor, putative	Os11g0704600	1.209	0.130334	0.232258
CS_85515_c0_orf1	uncharacterized protein LOC100243269	Os10g0478100	0.804	0.130693	0.232734
CS_74994_c0_orf1	tryptophan biosynthesis protein, putative	ZEAMMB73_254521	0.837	0.130915	0.232963
CS_73947_c0_orf1	beta-1,3-glucanase	P0614D08.40	3.454	0.131357	0.233586
CS_76232_c0_orf1	aldehyde dehydrogenase family 2 member B7, mitochondrial-like	rf2	1.046	0.131566	0.233791
CS_98637_c0_orf1	5-methyltetrahydropteroyltriglutamate--homocysteine methyltransferase-like	Os12g0624000	1.402	0.1317	0.233865
CS_89101_c0_orf1	uncharacterized protein At2g17340	ZEAMMB73_207123	1.094	0.131988	0.234212
CS_92940_c0_orf1	histone deacetylase 19-like	BRADI1G37290	0.71	0.13204	0.234139
CS_89127_c0_orf2	aldose 1-epimerase	BRADI5G12250	2.356	0.132171	0.234206
CS_91450_c0_orf1	uncharacterized protein LOC100783611	OJ1197_D06.121-2	1.285	0.132282	0.234237
CS_78447_c0_orf1	unnamed protein product		1.283	0.133393	0.236038
CS_68612_c0_orf1	prephenate aminotransferase	ZEAMMB73_129784	0.814	0.13351	0.236081
CS_90620_c0_orf1	50 kDa ketoavyl-ACP synthase	ZEAMMB73_174296	0.783	0.133817	0.236458
CS_48530_c0_orf1	CDGSH iron-sulfur domain-containing protein 2-like		1.193	0.133823	0.236302
CS_48768_c0_orf1	predicted protein		1.292	0.13399	0.236431
CS_93880_c0_orf1	10 kDa chaperonin	ZEAMMB73_031061	1.175	0.134015	0.236309
CS_82256_c0_orf1	aminopeptidase N-like	Os08g0562700	1.033	0.134121	0.236331
CS_89262_c0_orf1	protein TRANSPARENT TESTA 12-like		1.207	0.134491	0.236817
CS_48557_c0_orf1	pre-mRNA-splicing factor 18-like	ZEAMMB73_132659	0.916	0.134633	0.236902
CS_78982_c0_orf1	RecName: Full=40S ribosomal protein S6 &gt_gi_7649387_emb_CAB89081.1_ S6 ribosomal protein	Sb08g015010	0.733	0.134843	0.237106
CS_76109_c1_orf1	glyceraldehyde-3-phosphate dehydrogenase	GAPC2	1.247	0.134853	0.236958
CS_90269_c0_orf1	lysM domain-containing GPI-anchored protein 2	CEBIP	1.47	0.135359	0.237681
CS_70436_c0_orf1	superoxide dismutase	Si037598m.g	1.176	0.135423	0.237627
CS_90376_c0_orf1	cysteine-rich receptor-like protein kinase 25-like	ZEAMMB73_717769	1.209	0.135595	0.237764
CS_83615_c0_orf1	predicted protein	Os07g0437500	1.179	0.135627	0.237654
CS_82118_c0_orf1	uncharacterized protein LOC100256430		1.092	0.135659	0.237545
CS_84629_c0_orf1	cytochrome P450 fatty acid hydroperoxide lyase	P0501G04.9	1.157	0.136837	0.239441
CS_48584_c0_orf1	predicted protein	OJ1741_B01.14	1.091	0.136867	0.239328
CS_59646_c0_orf1	predicted protein	B1142C05.19	0.951	0.137032	0.23945
CS_95239_c0_orf1	putative L-galactose-1-phosphate phosphatase		1.435	0.137361	0.239858
CS_67239_c0_orf2	asparaginyl-tRNA synthetase, cytoplasmic 1-like	ZEAMMB73_412288	0.97	0.138066	0.240922
CS_48833_c0_orf1	abscisic acid receptor PYR1	P0620H05.2	1.205	0.138267	0.241106
CS_88625_c1_orf1	protein with function	ZEAMMB73_922946	1.211	0.138468	0.241289
CS_92217_c0_orf1	uncharacterized protein LOC100784075	P0017G10.35	1.194	0.138643	0.241426
CS_94092_c0_orf1	conserved hypothetical protein	ZEAMMB73_433806	1.363	0.138732	0.241414
CS_89966_c0_orf1	cryptochrome 1.2	OSJNBb0046L23.10	1.114	0.138928	0.241589
CS_49109_c0_orf1	light-harvesting complex I protein Lhca2	ZEAMMB73_290736	0.859	0.13916	0.241825
CS_92248_c4_orf1	serine palmitoyltransferase 2 isoform 1	Os11g0516000	0.846	0.139209	0.241744
CS_73516_c0_orf1	ATP binding protein, putative	B1120F06.141	0.905	0.13922	0.241597
CS_92235_c0_orf2	aldehyde dehydrogenase family 3 member I1, chloroplastic-like	Sb05g005470	0.815	0.139575	0.242046
CS_89272_c0_orf2	uncharacterized protein LOC100820344	ZEAMMB73_571810	0.731	0.139841	0.24234
CS_63330_c0_orf1	hypothetical protein VITISV_021085	P0681B11.31-1	0.901	0.140584	0.24346
CS_88177_c0_orf1	3-isopropylmalate dehydratase, putative	ZEAMMB73_684541	0.692	0.140868	0.243784
CS_95840_c0_orf1	uncharacterized protein LOC100306491		1.085	0.140954	0.243765
CS_88068_c0_orf1	L-fucokinase/GDP-L-fucose pyrophosphorylase		0.719	0.14103	0.243729
CS_94172_c0_orf1	ribonuclease 3	LOC_Os03g63740	0.917	0.141067	0.243627
CS_89605_c4_orf1	catalytic subunit of protein phosphatase 1	Si036639m.g	1.283	0.141106	0.243527
CS_86701_c0_orf1	UDP-glucosyltransferase, putative	ZEAMMB73_822176	1.514	0.142245	0.245324
CS_88328_c1_orf1	Ubiquitin carboxyl-terminal hydrolase, putative	BRADI4G07167	0.647	0.142783	0.246083
CS_90349_c0_orf1	predicted protein	Os08g0327400	1.046	0.143129	0.246511
CS_94928_c0_orf1		ZEAMMB73_342621	0.954	0.143376	0.246767
CS_158129_c0_orf1	aspartic proteinase Asp1	LOC_Os12g07780	1.641	0.143523	0.246851
CS_83637_c1_orf1	protease 4-like	ZEAMMB73_772711	0.866	0.143857	0.247257
CS_496040_c0_orf1	cucumisin-like	OSJNBb0089K24.4	1.493	0.144011	0.247353
CS_85673_c0_orf1	predicted protein		1.128	0.144456	0.247948
CS_90890_c0_orf1	eukaryotic translation initiation factor 3 subunit L-like	Sb03g000920	1.07	0.144721	0.248233
CS_88293_c0_orf1	Succinyl-CoA ligase	Os07g0577700	1.166	0.145179	0.24885
CS_75512_c0_orf1	predicted protein	OSJNBb0073N24.4	1.023	0.14557	0.249351
CS_84803_c0_orf1	aldo-keto reductase, putative		0.932	0.146127	0.250135
CS_49130_c0_orf1	Gamma-glutamyl hydrolase precursor, putative	ZEAMMB73_298933	1.192	0.146504	0.250609
CS_88822_c0_orf1	predicted protein	Os01g0271400	1.025	0.146734	0.250832
CS_89525_c0_orf1	nuclear matrix constituent-like protein 1		1.084	0.146795	0.250766
CS_57003_c0_orf1	hypothetical protein VITISV_037193		0.669	0.147225	0.251331
CS_81306_c0_orf1	o-sialoglycoprotein endopeptidase, putative	BRADI2G33300	1.172	0.147624	0.25184
CS_77953_c0_orf1	hypothetical protein VITISV_040251	OSJNBb0067G11.11	1.08	0.148647	0.253414
CS_79425_c0_orf1	cinnamyl alcohol dehydrogenase	CAD2	1.121	0.14868	0.253299
CS_91627_c0_orf1	predicted protein		0.703	0.148806	0.253342
CS_91881_c0_orf1	structural maintenance of chromosomes protein 3-like	P0030G11.15	0.82	0.148806	0.253342
CS_95012_c0_orf1	endoplasmic reticulum-Golgi intermediate compartment protein 3-like	ZEAMMB73_719802	0.869	0.149474	0.254137
CS_91649_c0_orf1	UDP-glucose 6-dehydrogenase	Sb01g043150	1.04	0.149994	0.254848
CS_84528_c1_orf1	protein SRG1	ZEAMMB73_127431	0.901	0.15004	0.254755
CS_91331_c4_orf1	phosphatidate cytidylyltransferase-like	Si001560m.g	1.122	0.150444	0.255268
CS_96134_c0_orf1	HIV Tat-specific factor 1 homolog		1.213	0.150685	0.255506
CS_87392_c0_orf2	WPP domain-interacting tail-anchored protein 1-like		0.648	0.15109	0.256019
CS_88372_c0_orf1	ankyrin repeat domain-containing protein 2-like	P0450E05.5	1.101	0.151091	0.255848
CS_94183_c0_orf1	Protein PPLZ12, putative	ZEAMMB73_629221	0.882	0.151214	0.255885
CS_86203_c0_orf1	conserved hypothetical protein	Os10g0498700	0.775	0.151248	0.25577
CS_54146_c0_orf1	disease resistance protein RPM1-like	P0463D04.2	1.863	0.151328	0.255734
CS_89950_c0_orf1	unnamed protein product		1.084	0.151625	0.256065
CS_92953_c0_orf1	hect ubiquitin-protein ligase, putative	B1370C05.20	0.803	0.151737	0.256082
CS_83457_c0_orf1	PHD5	Os11g0244800	0.742	0.15184	0.256083
CS_92816_c0_orf1	probable glucan endo-1,3-beta-glucosidase A6-like	OJ1191_A10.121	1.128	0.151961	0.256117
CS_68796_c0_orf1			5.581	0.152002	0.256015
CS_86752_c0_orf1	1-aminocyclopropane-1-carboxylate oxidase homolog 1-like	P0671F11.18	1.239	0.152011	0.255858
CS_89910_c1_orf1	conserved hypothetical protein		0.959	0.1523	0.256173
CS_81813_c0_orf1	uncharacterized protein LOC100262932		0.945	0.152321	0.256038
CS_91455_c0_orf1	calcium-dependent protein kinase 4	CK1	0.932	0.152879	0.256804
CS_92059_c0_orf1	unnamed protein product	ZEAMMB73_872270	0.726	0.15292	0.256702
CS_48605_c0_orf1	translocon-associated protein subunit beta isoform 1	BRADI2G03687	0.924	0.152979	0.256629
CS_80117_c1_orf3	allantoinase, putative		0.816	0.1535	0.257333
CS_93041_c0_orf1	hypothetical protein VITISV_026166		1.056	0.153843	0.257735
CS_84923_c0_orf1	elongation factor Tu, chloroplastic-like	Sb04g024850	0.842	0.153963	0.257765
CS_78966_c0_orf1	peroxisomal enoyl-CoA hydratase/isomerase family protein	Os03g0310400	1.139	0.154483	0.258464
CS_82359_c0_orf1	RecName: Full=Late embryogenesis abundant protein D-29_ Short=LEA D-29		1.286	0.15486	0.258923
CS_76815_c0_orf1	predicted protein	CML29	1.412	0.155958	0.260586
CS_90194_c2_orf1	Transporter ATM1, mitochondrial precursor, putative	OsABCB25	1.124	0.155958	0.260586
CS_62905_c0_orf1	RecName: Full=Late embryogenesis abundant protein D-34_ Short=LEA D-34 &gt_gi_18501_emb_CAA31594.1_ D-34 Lea protein	OJ1124_H03.10	1.576	0.156	0.26031
CS_85090_c0_orf1	arf gtpase-activating protein, putative	ZEAMMB73_611876	1.176	0.156057	0.260233
CS_91059_c0_orf1	glucose-6-phosphate 1-dehydrogenase, chloroplastic	Si009666m.g	0.795	0.156487	0.260778
CS_80042_c0_orf1	uncharacterized protein LOC100258714		1.211	0.157015	0.261484
CS_84593_c1_orf1	ribonucleoprotein, chloroplast, putative	ZEAMMB73_478558	1.029	0.157481	0.262087
CS_80210_c0_orf1	predicted protein		0.821	0.15764	0.262178
CS_90528_c0_orf1		RIC1	1.24	0.157822	0.262307
CS_84851_c2_orf1	triosphosphate isomerase-like protein type II	Sb03g006130	0.84	0.158304	0.262935
CS_47191_c0_orf1	PI-PLC X domain-containing protein At5g67130-like	P0015C07.31	0.824	0.158959	0.263849
CS_88137_c1_orf1	uncharacterized protein LOC100253495	Os11g0525700	0.737	0.159117	0.263937
CS_89159_c0_orf1	hypothetical protein VITISV_001109	B1147A04.23	0.964	0.159281	0.264036
CS_249418_c0_orf1	Periplasmic beta-glucosidase precursor, putative	ZEAMMB73_657026	0.817	0.15945	0.264142
CS_83799_c0_orf1	WD-40 repeat-containing protein MSI4-like isoform 1	nfc102	0.858	0.159638	0.264279
CS_90404_c0_orf1	rRNA 2&apos_-O-methyltransferase fibrillarin 2-like	P0474F11.25-1	0.74	0.159638	0.264106
CS_48682_c0_orf1	60S ribosomal protein L4	OJ1014_E09.28	0.766	0.160061	0.264632
CS_91714_c0_orf1	DNA damage-binding protein 1a-like isoform 1	P0712E02.17	0.966	0.160288	0.264833
CS_87060_c0_orf1	predicted protein	ZEAMMB73_775935	1.895	0.1604	0.264844
CS_93018_c0_orf1	hypothetical protein VITISV_030148	OJ1004_A05.34	0.573	0.160435	0.264728
CS_90546_c0_orf1	methylmalonate-semialdehyde dehydrogenase	OSJNBb0084L07.21	1.068	0.160487	0.264641
CS_90454_c0_orf1	predicted protein	OSL2	0.987	0.161134	0.265533
CS_89793_c0_orf1	protein phosphatase 2a, regulatory subunit, putative	OJ000223_09.6	0.873	0.161391	0.265783
CS_89798_c0_orf1	conserved hypothetical protein		0.919	0.161494	0.265779
CS_92336_c0_orf1	importin-5	OJ1699_E05.43	0.953	0.161617	0.265808
CS_87650_c0_orf1	histone deacetylase HDT1-like	OSJNBb0086G17.13	1.163	0.16216	0.266527
CS_76075_c1_orf1	aspartic proteinase	ZEAMMB73_486493	0.818	0.162598	0.267072
CS_88077_c1_orf1	lactoylglutathione lyase	Os08g0191700	1.028	0.16287	0.267345
CS_48419_c0_orf1	probable plastid-lipid-associated protein 3, chloroplastic-like	PAP3	1.179	0.163137	0.267608
CS_95109_c0_orf1	predicted protein	ZEAMMB73_127431	0.854	0.163169	0.267486
CS_90239_c0_orf1	116 kDa U5 small nuclear ribonucleoprotein component	ZEAMMB73_013055	0.864	0.16317	0.267315
CS_92044_c0_orf1	predicted protein	ZEAMMB73_324708	0.948	0.163529	0.267729
CS_80193_c0_orf1	protein disulfide-isomerase 5-1	PDIL5-1	1.057	0.163817	0.268026
CS_92657_c0_orf1		ZEAMMB73_116734	1.27	0.163933	0.268041
CS_77884_c0_orf1	predicted protein	P0605G01.10	1.55	0.164675	0.269079
CS_85761_c0_orf1	psbP domain-containing protein 5, chloroplastic		0.821	0.165393	0.270077
CS_88153_c0_orf1	puromycin-sensitive aminopeptidase	Os02g0218200	1.326	0.165724	0.270442
CS_58429_c0_orf1	riboflavin biosynthesis protein RibD-like	P0487H05.14	0.802	0.166207	0.271055
CS_83944_c0_orf1	predicted protein	OSJNBb0036M02.12	1.141	0.166563	0.27146
CS_49147_c0_orf1	predicted protein		0.943	0.167626	0.273016
CS_48390_c0_orf1	uncharacterized protein LOC100806792	ZEAMMB73_401304	0.729	0.168167	0.273719
CS_83495_c1_orf1	alpha-mannosidase 2x	P0412C04.26	1.16	0.168191	0.273581
CS_88244_c0_orf1	uncharacterized protein LOC100789981		0.957	0.168233	0.273474
CS_93465_c0_orf1	acetohydroxyacid synthase	ALS1	0.884	0.168415	0.273593
CS_92390_c0_orf1	uncharacterized protein LOC100262718	P0603C10.39-2	0.787	0.168459	0.273489
CS_67336_c0_orf1	hypothetical protein VITISV_027247	OSJNBb0060J21.31	0.867	0.168865	0.273971
CS_53784_c0_orf1	uncharacterized protein LOC100242447	ZEAMMB73_360089	1.077	0.169501	0.274826
CS_86138_c0_orf1	uncharacterized protein LOC100259497	ZEAMMB73_974476	0.765	0.169733	0.275024
CS_91020_c0_orf1	predicted protein	ZEAMMB73_326546	0.878	0.169907	0.275129
CS_92090_c2_orf1	auxin-induced protein PCNT115-like isoform 1	Os04g0338000	1.051	0.170324	0.275627
CS_92115_c0_orf1	chaperone protein ClpB3, chloroplastic-like	ZEAMMB73_424425	0.972	0.170584	0.275871
CS_77943_c0_orf1	unnamed protein product	IM1	0.881	0.17082	0.276076
CS_91877_c0_orf1	predicted protein	Si022115m.g	0.885	0.170912	0.276046
CS_92934_c0_orf1	uncharacterized protein LOC100255521		0.567	0.171164	0.276275
CS_87898_c0_orf1	RecName: Full=Peptide-N4-(N-acetyl-beta-glucosaminyl)asparagine amidase A_ Short=PNGase A_ AltName: Full=Glycopeptide N-glycosidase_ AltName: Full=N-glycanase_ Contains: RecName: Full=Peptide-N4-(N-acetyl-beta-g	ZEAMMB73_663701	1.034	0.171194	0.276148
CS_92210_c3_orf1	hydroxymethylglutaryl-CoA lyase, putative	ZEAMMB73_245551	1.158	0.17187	0.277061
CS_90802_c0_orf1	predicted protein		0.923	0.172278	0.277541
CS_84731_c0_orf1	predicted protein	GSH1-1	0.917	0.172604	0.277888
CS_63792_c0_orf1	uncharacterized protein LOC100527337		1.066	0.173455	0.27908
CS_49821_c0_orf1	probable ribose-5-phosphate isomerase-like	P0534H07.29-2	1.068	0.173455	0.278902
CS_79965_c0_orf1	probable exocyst complex component 4-like isoform 1	P0406D01.114	0.804	0.173924	0.279477
CS_92982_c0_orf1	receptor-like protein kinase FERONIA-like	ZEAMMB73_448864	1.037	0.174231	0.279792
CS_48676_c0_orf1	40S ribosomal protein S4-1-like	Os02g0105900	0.872	0.174375	0.279845
CS_90465_c2_orf1	xanthine dehydrogenase, putative	XDH	1.02	0.175013	0.28069
CS_86836_c0_orf1	predicted protein	ZEAMMB73_300616	1.075	0.175045	0.280562
CS_101491_c0_orf1	predicted protein	P0104B02.16-2	0.881	0.175396	0.280946
CS_75533_c0_orf1	probable prefoldin subunit 1		1.205	0.175745	0.281326
CS_90157_c0_orf1	serrate RNA effector molecule-like	ZEAMMB73_402006	0.704	0.176882	0.282966
CS_92242_c0_orf1	cinnamoyl-CoA reductase	B1088C09.13	1.266	0.177487	0.283754
CS_88391_c0_orf1	DH	Os03g0566800	0.909	0.178042	0.28446
CS_87451_c0_orf1	60S ribosomal protein L27	Sb06g029070	1.123	0.178192	0.284519
CS_94537_c0_orf1	probable LRR receptor-like serine/threonine-protein kinase At5g48740-like	ZEAMMB73_998925	1.116	0.178253	0.284437
CS_83300_c1_orf1	late embryogenesis abundant protein D-34-like		3.091	0.178304	0.284337
CS_93037_c0_orf1	acetyl-CoA carboxylase 1-like	ACC1	1.037	0.178322	0.284187
CS_92421_c0_orf1	ATP-dependent zinc metalloprotease FTSH 10, mitochondrial	FTSH8	0.87	0.178374	0.284089
CS_66111_c0_orf1	structural constituent of nuclear pore, putative		1.207	0.17913	0.285113
CS_77987_c0_orf1	uncharacterized protein LOC100527463	ZEAMMB73_098595	0.833	0.179195	0.285037
CS_91602_c0_orf1	calcium-transporting ATPase 4, endoplasmic reticulum-type-like	LOC_Os03g17310	0.908	0.179469	0.285292
CS_64937_c1_orf1	predicted protein	P0504H10.9	0.906	0.179788	0.285619
CS_85604_c0_orf1	Remorin, putative	OSJNBb0039L24.13	0.796	0.17988	0.285585
CS_86151_c0_orf1	uncharacterized protein LOC100810746 isoform 1		1.096	0.180163	0.285854
CS_327679_c0_orf1	RecName: Full=Heat shock 70 kDa protein &gt_gi_773670_gb_AAA65099.1_ heat shock protein	OJ1754_E06.25	1.179	0.180195	0.285725
CS_63943_c0_orf1	predicted protein	SAPK7	0.971	0.180634	0.286241
CS_78634_c0_orf1	Aspartic proteinase nepenthesin-2 precursor, putative	B1386G10.6-1	1.082	0.181086	0.286776
CS_93816_c0_orf1	conserved hypothetical protein	P0503C12.16	1.321	0.181574	0.287368
CS_91139_c0_orf1	ATPase family AAA domain-containing protein 3-B-like	ZEAMMB73_594984	0.906	0.182873	0.289243
CS_93517_c0_orf1	red chlorophyll catabolite reductase	OSJNBb0061I18.21	1.026	0.183174	0.289537
CS_74554_c0_orf1	predicted protein	OSJNBb0116K07.3	1.142	0.183306	0.289564
CS_95094_c0_orf1	conserved hypothetical protein	OSJNBb0011H13.6	1.045	0.18362	0.289878
CS_82491_c0_orf1	violaxanthin de-epoxidase		1.162	0.183875	0.290098
CS_79663_c0_orf1	predicted protein	ZEAMMB73_693721	0.874	0.184849	0.291452
CS_72574_c0_orf1	UBX domain-containing protein 2-like isoform 2		1.103	0.184923	0.291387
CS_48448_c0_orf1			1.075	0.1855	0.292113
CS_87962_c2_orf1	predicted protein	Os03g47690	0.905	0.185729	0.292291
CS_93281_c0_orf1	RecName: Full=Acyl carrier protein 1, chloroplastic_ Short=ACP 1_ Flags: Precursor &gt_gi_1838961_emb_CAA71885.1_ acyl carrier protein		1.071	0.185956	0.292465
CS_90473_c0_orf1	eukaryotic translation initiation factor 3 subunit I-like		1.085	0.186145	0.292579
CS_70553_c0_orf1	probable ubiquitin conjugation factor E4-like		0.807	0.186276	0.292603
CS_89976_c0_orf1	uncharacterized protein LOC100817735	OSJNBb0041B22.112-2	1.044	0.186409	0.292629
CS_98948_c0_orf1	probable monodehydroascorbate reductase, cytoplasmic isoform 2	49D11.20b	0.784	0.186777	0.293025
CS_77134_c0_orf1	cytosolic alpha-amylase		1.352	0.186943	0.293102
CS_93372_c0_orf1	pyruvate decarboxylase	PDC2	0.92	0.187343	0.293547
CS_74950_c0_orf1	uncharacterized protein LOC100813299	Os03g0683700	0.755	0.188042	0.294459
CS_92346_c0_orf1	LOW QUALITY PROTEIN: auxin-induced protein PCNT115-like	ZEAMMB73_342621	0.814	0.18835	0.294757
CS_89535_c0_orf1	Protein disulfide isomerase family	PDIL2-3	1.019	0.18966	0.296624
CS_94791_c0_orf1	conserved hypothetical protein	OSJNBb0091E11.19	0.669	0.189784	0.296632
CS_89234_c0_orf1	uncharacterized protein LOC100256823	OSJNBb0050N02.4	1.339	0.190044	0.296856
CS_49786_c0_orf1	hypothetical protein VITISV_016566	P0473D02.16	1.144	0.190317	0.297097
CS_93637_c0_orf1			1.27	0.190518	0.297228
CS_96846_c0_orf1	unnamed protein product		1.437	0.190534	0.297068
CS_75731_c0_orf1	photosystem II stability/assembly factor HCF136, chloroplastic-like	ZEAMMB73_032436	0.932	0.190887	0.297435
CS_78540_c0_orf1	Topless-related 2 protein	P0705D01.10-1	0.86	0.191696	0.29851
CS_80271_c1_orf1	probable UDP-N-acetylglucosamine pyrophosphorylase-like	ZEAMMB73_708396	1.087	0.192434	0.299474
CS_70886_c0_orf1	aldehyde dehydrogenase	Aldh2b	2.45	0.192738	0.299761
CS_94103_c0_orf1	uncharacterized protein LOC100255290	Os03g0187000	1.187	0.192834	0.299726
CS_89224_c0_orf1	UDP-glycosyltransferase 85A1-like	P0683C09.124	1.114	0.193108	0.299966
CS_89046_c0_orf1	GDP-D-mannose 3&apos_,5&apos_-epimerase	GME-1	0.771	0.193784	0.300832
CS_85634_c0_orf1	glucan endo-1,3-beta-glucosidase isoform 1	Os11g0704600	1.19	0.194395	0.301594
CS_90799_c0_orf1	threonine synthase, chloroplastic	ZEAMMB73_880266	0.686	0.195111	0.302518
CS_94922_c0_orf1	neutral/alkaline invertase	ZEAMMB73_850306	0.883	0.196213	0.30404
CS_93907_c0_orf1	GDSL esterase/lipase At5g55050	OSJNBb0016P23.14	1.258	0.197053	0.305153
CS_60469_c0_orf1	Proline iminopeptidase, putative		0.856	0.19721	0.30521
CS_92078_c0_orf1	dynamin-2B	ZEAMMB73_946349	0.936	0.197505	0.305478
CS_92126_c0_orf2	calcium-dependent protein kinase 4	ZEAMMB73_563736	0.844	0.197824	0.305783
CS_92649_c1_orf1	AP-1 complex subunit gamma-2, putative	ZEAMMB73_012108	0.738	0.198083	0.305996
CS_96903_c0_orf1	Zeta-carotene desaturase, chloroplast precursor, putative	P0431A02.33	0.698	0.198337	0.3062
CS_80643_c0_orf1	zeaxanthin epoxidase, chloroplastic-like	Os03g0154100	0.774	0.198819	0.306756
CS_87810_c0_orf1	protein transport protein SEC23	P0426D06.22-1	0.744	0.199502	0.307622
CS_92936_c0_orf1	epidermis-specific secreted glycoprotein EP1-like	OJ1145_E05.6	1.399	0.200944	0.309655
CS_69679_c0_orf1	cystatin-like protein	Os03g0429000	1.028	0.201204	0.309867
CS_84347_c0_orf1	uncharacterized protein LOC100266367	ZEAMMB73_824639	0.781	0.201281	0.309796
CS_86192_c0_orf1	conserved oligomeric Golgi complex subunit 5		0.698	0.201585	0.310074
CS_87593_c0_orf1	unnamed protein product		1.329	0.201965	0.310469
CS_79943_c0_orf1	probable inositol transporter 2 isoform 1	OJ1048_C10.5	1.277	0.202101	0.310488
CS_48483_c0_orf1	uncharacterized protein LOC100783258	Os03g0733400	0.92	0.202533	0.310962
CS_88086_c0_orf1	pectin acetylesterase, putative	B1078G07.20	1.686	0.202925	0.311374
CS_94370_c0_orf1	superkiller viralicidic activity 2-like 2-like	Os11g0176200	0.755	0.203243	0.311673
CS_73840_c0_orf1	alpha-galactosidase-like	Os10g0493600	0.852	0.20344	0.311785
CS_94236_c0_orf1	Phosphatidylglycerol/phosphatidylinositol transfer protein precursor, putative	OSJNBb0024J04.17	1.173	0.203802	0.31215
CS_85395_c0_orf1	ATP synthase subunit d, mitochondrial		0.952	0.20583	0.315064
CS_85374_c0_orf1		ZEAMMB73_649756	0.913	0.205842	0.314891
CS_78306_c2_orf1	dead box ATP-dependent RNA helicase, putative	Os06g0602400	0.927	0.206423	0.315588
CS_77370_c1_orf1	aconitase, putative	Os08g0191100	0.892	0.208379	0.318385
CS_75191_c0_orf1	unnamed protein product	OJ1006_A02.21-2	1.161	0.208621	0.318561
CS_74167_c0_orf1	putative glutathione S-transferase	OJ1006F06.5	1.067	0.208923	0.31883
CS_324803_c0_orf1	extended synaptotagmin-3-like	NTMC2T1.1	1.537	0.209353	0.319291
CS_48346_c1_orf1	putative enoyl-acyl-carrier-protein reductase	Os09g0277800	1.373	0.209507	0.319334
CS_91645_c0_orf2	unnamed protein product		0.944	0.210239	0.320255
CS_86629_c0_orf1	predicted protein	P0485B12.14	0.83	0.210265	0.320101
CS_82083_c2_orf1	predicted protein	ZEAMMB73_729120	0.9	0.210603	0.320421
CS_91112_c0_orf2	Magnesium and cobalt efflux protein corC, putative	OSJNBb0056O10.5	0.745	0.210925	0.320718
CS_48635_c0_orf1		P0655A07.5-1	1.281	0.211502	0.321401
CS_90668_c0_orf1	putative nuclear matrix constituent protein 1-like protein-like		1.073	0.211832	0.321708
CS_92967_c1_orf1	vacuolar protein sorting-associated protein 52 homolog	OSJNBb0056B16.16	0.892	0.211946	0.321687
CS_93536_c0_orf1	conserved hypothetical protein		0.76	0.212127	0.321769
CS_90041_c0_orf1	transmembrane 9 superfamily member 4-like	ZEAMMB73_754250	1.073	0.212596	0.322286
CS_63275_c0_orf1	pyruvate kinase, putative	P0038F12.25	0.883	0.212782	0.322374
CS_85410_c0_orf1	uncharacterized protein LOC100499948	ZEAMMB73_726902	1.064	0.213674	0.323531
CS_70314_c0_orf1	predicted protein	Os10g0524100	0.903	0.214626	0.324777
CS_92174_c1_orf1	ethylene insensitive 2	Os03g0700800	3.589	0.214852	0.324924
CS_66621_c0_orf1	casein kinase II subunit alpha-2-like	OJ1513_F02.134	0.808	0.214857	0.324737
CS_63110_c0_orf1	2-deoxyglucose-6-phosphate phosphatase, putative	Os03g0565200	0.752	0.215794	0.325957
CS_79920_c1_orf1	predicted protein		0.956	0.215914	0.325943
CS_92804_c2_orf1	UDP-glucosyltransferase, putative	OSJNBb0116K07.18	1.034	0.216	0.325877
CS_94131_c0_orf1	predicted protein	ZEAMMB73_674046	0.694	0.216279	0.326102
CS_65051_c0_orf1	predicted protein	OSJNBb0024N19.16	0.882	0.216741	0.326603
CS_48432_c0_orf1	predicted protein	ZEAMMB73_646081	0.741	0.216787	0.326477
CS_76358_c0_orf1	hypothetical protein VITISV_034024	ZEAMMB73_391045	1.254	0.217357	0.32714
CS_91096_c0_orf1	putative 1-aminocyclopropane-1-carboxylate deaminase-like	Os02g0773300	0.879	0.217469	0.327112
CS_92654_c0_orf1	coatomer alpha subunit, putative	Si033952m.g	0.785	0.218273	0.328126
CS_50336_c0_orf1	eukaryotic translation initiation factor 2D	ZEAMMB73_447184	1.092	0.219252	0.329401
CS_48628_c0_orf1	uncharacterized protein LOC100250808	OJ1226_A12.16	0.868	0.219299	0.329275
CS_94676_c0_orf1	short-chain dehydrogenase TIC 32, chloroplastic	OJ1003_C09.33	1.428	0.219575	0.329493
CS_72412_c0_orf1			0.902	0.220521	0.330715
CS_66054_c0_orf1	acireductone dioxygenase, putative	Si037589m.g	0.888	0.222517	0.33351
CS_91392_c2_orf1	surfeit locus protein, putative		0.974	0.223576	0.334899
CS_92968_c0_orf1	dynamin, putative	OJ1214_E03.5	0.932	0.223712	0.334903
CS_85046_c1_orf1	UDP-glucose 6-dehydrogenase, putative	BRADI1G08120	1.042	0.223878	0.334953
CS_86402_c0_orf1	vesicle-associated membrane protein, putative	OSJNBb0015K05.13	0.882	0.224067	0.335035
CS_87320_c0_orf1	putative chloroplast chlorophyll a/b-binding protein	CAB2R	0.98	0.225409	0.336842
CS_87987_c0_orf1	putative transferase CAF17 homolog, mitochondrial-like	P0001H02.16	0.915	0.226262	0.337916
CS_91971_c3_orf1	transportin, putative		0.771	0.22669	0.338355
CS_88907_c0_orf1	ATPase 10, plasma membrane-type-like isoform 2	ZEAMMB73_843959	1.289	0.22733	0.33911
CS_92696_c1_orf2	uncharacterized protein LOC100262703	ZEAMMB73_672181	0.833	0.228014	0.339928
CS_82850_c1_orf1	uncharacterized protein LOC100264112	ZEAMMB73_427353	1.082	0.228764	0.340846
CS_93240_c0_orf1	aldehyde dehydrogenase, putative	ALDH1a	1.085	0.228824	0.340733
CS_82876_c0_orf1	protein DCL, chloroplastic	B1052H09.115	1.18	0.228885	0.340623
CS_82956_c0_orf1	heat shock protein, putative	ZEAMMB73_501274	0.978	0.230276	0.34249
CS_78472_c2_orf1	NAD(P)-linked oxidoreductase-like protein	P0005H10.15	1.279	0.230802	0.343069
CS_48846_c0_orf1	unnamed protein product	ZEAMMB73_076904	0.745	0.231417	0.34378
CS_93389_c0_orf1	putative 5-enolpyruvylshikimate 3-phosphate synthase	BRADI1G51660	0.94	0.231908	0.344307
CS_90611_c0_orf1	GRP-like protein 2	UAM3	1.028	0.232783	0.345403
CS_85657_c0_orf1	Protein FRIGIDA, putative	OJ1695_A02.5-2	1.124	0.233149	0.345742
CS_48380_c0_orf1	thioredoxin-like 3-1, chloroplastic isoform 1	Os02g0774100	0.759	0.233569	0.34616
CS_75883_c0_orf1	unnamed protein product		0.882	0.234103	0.346747
CS_77104_c0_orf1	uncharacterized protein LOC100262366		0.875	0.234699	0.347426
CS_83956_c0_orf1	actin depolymerizing factor 1	ADF7	1.125	0.234769	0.347326
CS_85426_c0_orf1	LOW QUALITY PROTEIN: amino acid aminotransferase		0.66	0.234861	0.347258
CS_82010_c0_orf1	glyceraldehyde-3-phosphate dehydrogenase	ZEAMMB73_976378	1.06	0.234874	0.347073
CS_88482_c0_orf1	Serine/threonine-protein kinase PBS1, putative	ZEAMMB73_414598	0.765	0.235047	0.347126
CS_49891_c0_orf1	uncharacterized protein LOC100250729		1.228	0.237244	0.350164
CS_90939_c0_orf1	vacuolar protein sorting-associated protein 41 homolog		0.883	0.237513	0.350357
CS_79452_c0_orf1	probable carboxylesterase 2	ZEAMMB73_437127	0.95	0.237788	0.350557
CS_80526_c0_orf1	probable trans-2-enoyl-CoA reductase, mitochondrial	ZEAMMB73_854866	0.986	0.237986	0.350642
CS_90899_c0_orf1	NADP-specific isocitrate dehydrogenase, putative	Si022178m.g	1.027	0.238158	0.350691
CS_78007_c0_orf1		ZEAMMB73_963395	1.241	0.239315	0.352188
CS_48453_c0_orf1	WHY domain class transcription factor	ZEAMMB73_742248	0.815	0.239822	0.352729
CS_62294_c0_orf1	L-galactono-1,4-lactone dehydrogenase, mitochondrial	GLDH2	0.965	0.240214	0.353099
CS_80321_c0_orf1	predicted protein		0.814	0.240733	0.353655
CS_49171_c0_orf1	sorting and assembly machinery component 50 homolog		0.935	0.241152	0.354065
CS_49560_c0_orf1	PI-PLC X domain-containing protein At5g67130-like	P0563F09.1	1.239	0.241215	0.35395
CS_89372_c0_orf1	probable Xaa-Pro aminopeptidase P-like	P0473H04.2	0.858	0.242021	0.354926
CS_71167_c0_orf1	conserved hypothetical protein	Os03g0307400	0.842	0.242238	0.355038
CS_83216_c0_orf1	predicted protein	Os03g0175600	0.932	0.243548	0.35675
CS_90028_c0_orf1	unnamed protein product	P0710A02.31	0.833	0.24457	0.358039
CS_96180_c0_orf1	tocopherol cyclase	VTE1	1.139	0.24457	0.358039
CS_89155_c0_orf1	alanine aminotransferase 2	P0552F09.120	0.894	0.244694	0.357804
CS_95969_c0_orf1	uncharacterized protein LOC100263187	LOC_Os12g29570	0.854	0.244892	0.357886
CS_75728_c0_orf1		P0463E12.1	1.02	0.245369	0.358376
CS_65815_c0_orf1	BRO1 domain-containing protein BROX		0.856	0.245721	0.358681
CS_85403_c0_orf1	transaldolase-like		0.965	0.245762	0.358533
CS_88612_c0_orf1	LOW QUALITY PROTEIN: LIMR family protein At3g08930-like	Os06g0128200	0.876	0.245881	0.358499
CS_91803_c0_orf1	translation initiation factor eIF-2B subunit beta-like isoform 1	LOC_Os12g42260	0.881	0.24595	0.358392
CS_92611_c3_orf1	flowering time control protein FPA-like	ZEAMMB73_293385	1.172	0.246641	0.359192
CS_62820_c1_orf1	cucumisin-like		1.481	0.24795	0.36089
CS_90095_c0_orf1	DNA helicase, putative	OJ1014_E09.2	0.928	0.248152	0.360974
CS_50199_c0_orf1	Thylakoid lumenal 29.8 kDa protein, chloroplast precursor, putative		1.176	0.248668	0.361516
CS_66071_c0_orf1	ATP synthase subunit beta, mitochondrial-like	ZEAMMB73_902271	1.062	0.250119	0.363416
CS_93481_c0_orf1	probable steroid-binding protein 3-like	P0700F06.22	1.028	0.250902	0.364344
CS_78952_c0_orf1	nucleotide binding protein, putative		0.808	0.251212	0.364583
CS_75171_c0_orf1	unnamed protein product	GYRB	0.661	0.252305	0.365958
CS_48428_c0_orf1	cationic peroxidase 1	prx131	2.038	0.252516	0.366053
CS_81905_c0_orf1	Protein C20orf11, putative	Os03g0235100	1.207	0.252622	0.365997
CS_91850_c1_orf1	U-box domain-containing protein 43	LOC_Os12g17900	0.871	0.252834	0.366094
CS_75639_c0_orf1	ATP phosphoribosyltransferase	Os03g0134300	1.099	0.253903	0.36743
CS_65711_c0_orf1	uncharacterized protein LOC100820062		1.059	0.254881	0.368633
CS_90296_c0_orf1	trafficking protein particle complex subunit 9-like isoform 2		0.893	0.255584	0.369438
CS_63208_c0_orf1	predicted protein	Os01g0939600	0.871	0.255945	0.369747
CS_93493_c0_orf1	Eukaryotic translation initiation factor 3 subunit, putative	Sb01g028520	1.006	0.255996	0.369609
CS_89744_c0_orf1	isoflavone reductase homolog A622-like	LOC_Os12g16410	1.017	0.256208	0.369702
CS_86018_c0_orf2	leucine-rich repeat-containing protein, putative	ZEAMMB73_953341	1.156	0.256306	0.369633
CS_87099_c0_orf1	predicted protein	ZEAMMB73_162591	1.046	0.258137	0.37206
CS_80248_c0_orf1	uncharacterized protein LOC100246511		1.079	0.258177	0.371905
CS_84393_c0_orf1	predicted protein	ZEAMMB73_766785	0.943	0.258301	0.371871
CS_50090_c1_orf1	hypothetical protein VITISV_008875	Os05g0310800	1.042	0.258739	0.372289
CS_73118_c1_orf1	predicted protein		0.985	0.259885	0.373723
CS_80112_c0_orf1	predicted protein	ZEAMMB73_476155	0.832	0.261594	0.375966
CS_68223_c0_orf1	phospholipase A-2-activating protein, putative	Os02g0209100	0.858	0.261624	0.375796
CS_80436_c0_orf1	peroxisomal 2,4-dienoyl-CoA reductase	Os05g0140800	1.111	0.262549	0.376908
CS_88105_c0_orf1	uncharacterized protein LOC100252479	OSJNBb0091E11.19	0.803	0.264104	0.378926
CS_94729_c0_orf1	hypothetical protein VITISV_018719		1.157	0.264953	0.379926
CS_91508_c0_orf1	UDP-glucosyltransferase family 1 protein	P0498F03.3	0.874	0.265773	0.380886
CS_86109_c1_orf1	Serine/threonine-protein kinase PBS1, putative	P0450E05.10	0.933	0.266272	0.381384
CS_93760_c0_orf1	Multidrug resistance protein, putative	OsABCB25	0.903	0.268093	0.383774
CS_91307_c1_orf1	unnamed protein product		1.181	0.268304	0.383858
CS_246566_c0_orf1	elongation factor G, chloroplastic-like	ZEAMMB73_803525	1.077	0.268518	0.383946
CS_48579_c0_orf1	methionine sulfoxide reductase	MSRA4	1.102	0.268616	0.383867
CS_48977_c0_orf1	pyruvate dehydrogenase, putative	Si035817m.g	0.741	0.268721	0.383801
CS_90592_c0_orf1	translocase of chloroplast 159, chloroplastic-like	P0025H06.15	1.213	0.269671	0.384938
CS_86294_c0_orf1	cmp-2-keto-3-deoctulosonate (cmp-kdo) cytidyltransferase, putative	cks	0.855	0.270426	0.385798
CS_93673_c0_orf1	predicted protein		0.855	0.270589	0.385811
CS_85620_c0_orf1	uncharacterized protein LOC100253185		1.159	0.271896	0.387456
CS_76187_c0_orf1	uncharacterized protein LOC100263058	P0605D08.22-1	0.759	0.272719	0.388409
CS_93797_c0_orf1	dehydroascorbate reductase, partial	P0496H07.8	1.022	0.273129	0.388773
CS_88917_c0_orf1	arginine/serine-rich splicing factor, putative	ZEAMMB73_609363	0.776	0.273141	0.388571
CS_83020_c0_orf1	predicted protein	Os02g0506500	1.126	0.273248	0.388503
CS_84571_c0_orf1	predicted protein		1.46	0.274516	0.390085
CS_50369_c0_orf1	predicted protein	COPE1	1.07	0.276124	0.392148
CS_83794_c0_orf1	predicted protein	P0005H10.17	1.461	0.276504	0.392468
CS_95353_c0_orf1	conserved hypothetical protein		0.793	0.27658	0.392355
CS_70651_c0_orf1	unnamed protein product	BRADI5G23130	0.791	0.276766	0.392396
CS_82213_c0_orf1	alpha-Arabinosidase1	Os11g0131900	0.913	0.277226	0.392828
CS_48942_c0_orf1	allene oxide cyclase 4, chloroplastic	ZEAMMB73_091885	1.1	0.277301	0.392713
CS_84336_c0_orf1	hypothetical protein		0.864	0.277703	0.393062
CS_49005_c0_orf1	peptide chain release factor 1	ZEAMMB73_731523	0.8	0.278458	0.393908
CS_83111_c0_orf1	uncharacterized protein LOC100267813	BRADI3G23340	0.857	0.278707	0.394039
CS_83766_c0_orf1	conserved hypothetical protein	OJ1663_H12.6	1.885	0.278897	0.394086
CS_64564_c2_orf1	predicted protein	Os03g0214000	1.866	0.279107	0.394163
CS_49814_c0_orf1	predicted protein	Os03g0693400	1.041	0.279643	0.394698
CS_88051_c0_orf1	uncharacterized protein LOC100500684	Os03g0297100	1.093	0.279938	0.394893
CS_83410_c0_orf1	high mobility group B protein 13-like		0.774	0.280501	0.395466
CS_49096_c0_orf1	uncharacterized protein LOC100249954 isoform 1		0.763	0.280548	0.39531
CS_48141_c0_orf1	hypothetical protein VITISV_008093		1.069	0.282031	0.397178
CS_93398_c0_orf1	uncharacterized protein LOC100782338	LOC_Os11g05410	1.303	0.282767	0.397992
CS_79987_c1_orf1	dolichyl-diphosphooligosaccharide--protein glycosyltransferase subunit STT3-like	STT3B	0.873	0.283501	0.398802
CS_81420_c1_orf1	predicted protein	ZEAMMB73_710898	1.267	0.283917	0.399165
CS_76256_c0_orf1	signalosome subunit, putative	OJ1118_A06.12	1.173	0.284178	0.399308
CS_80398_c0_orf1	predicted protein	CML7	1.115	0.284209	0.399129
CS_86018_c0_orf1	leucine-rich repeat-containing protein, putative	IRL3	1.196	0.284225	0.39893
CS_68799_c0_orf1	serine/arginine-rich splicing factor 7-like	RSZ23	0.693	0.28423	0.398713
CS_80027_c1_orf1	predicted protein		0.817	0.284378	0.398699
CS_83880_c0_orf1		ZEAMMB73_669691	1.048	0.284469	0.398605
CS_67022_c0_orf1	triosphosphate isomerase-like protein type II	Si002651m.g	1.145	0.284664	0.398657
CS_87932_c1_orf1	predicted protein		0.92	0.285424	0.399498
CS_76408_c0_orf1	acetyl-CoA C-acetyltransferase protein	ZEAMMB73_001159	1.546	0.28554	0.399439
CS_89633_c0_orf1	predicted protein		0.887	0.285793	0.399571
CS_97008_c0_orf1	glucose-1-phosphate adenylyltransferase large subunit 1-like	Si030089m.g	0.73	0.286772	0.400716
CS_80409_c0_orf1	YSL transporter	Os10g0518200	0.891	0.287341	0.401289
CS_87835_c0_orf2	d-lactate dehydrogenase, putative		0.907	0.288411	0.40256
CS_91030_c0_orf1	uncharacterized protein LOC100254898	ZEAMMB73_758747	1.168	0.288451	0.402392
CS_73072_c0_orf1		Os09g0529100	0.976	0.289048	0.403003
CS_91675_c0_orf1	translocase of chloroplast 120, chloroplastic-like	ZEAMMB73_635617	0.945	0.289191	0.402979
CS_93942_c0_orf1	cytochrome P450	OJ1793_E11.110	1.21	0.289904	0.403748
CS_80240_c0_orf1	nuclear migration protein nudC	ZEAMMB73_125063	1.015	0.29283	0.407599
CS_88611_c1_orf1	ribulose bisphosphate carboxylase/oxygenase activase 1, chloroplastic-like	RCA	0.755	0.293943	0.408922
CS_92494_c0_orf1	protein transport protein sec23, putative	LOC_Os11g24560	0.864	0.294213	0.409071
CS_48742_c0_orf1	cinnamyl alcohol dehydrogenase-like protein	BRADI4G29770	1.035	0.294337	0.409018
CS_96341_c0_orf1	upstream element-binding protein		1.525	0.294703	0.409301
CS_71133_c0_orf1	uncharacterized protein LOC100260374		1.084	0.294881	0.409322
CS_48430_c0_orf1	probable nucleoredoxin 2	ZEAMMB73_404461	0.913	0.294898	0.40912
CS_76075_c0_orf1	aspartic proteinase isoform 2	Os05g0567100	1.042	0.295192	0.409302
CS_89927_c0_orf1	mitotic checkpoint protein bub3, putative	ZEAMMB73_533080	0.856	0.296073	0.410298
CS_77900_c0_orf1	hypothetical protein VITISV_038920		0.941	0.29734	0.411827
CS_59121_c0_orf1	protein TIC 22-like, chloroplastic	ZEAMMB73_035986	1.089	0.29805	0.412583
CS_84384_c0_orf2	uncharacterized protein LOC100782659		0.957	0.300176	0.415298
CS_89018_c0_orf1	conserved hypothetical protein		0.916	0.301016	0.416231
CS_78433_c0_orf1	uncharacterized protein LOC100244224		1.109	0.302012	0.41738
CS_88185_c1_orf1	apple fruit acidity-related protein		1.025	0.303124	0.418687
CS_90763_c0_orf1		Os06g0265000	0.971	0.303888	0.419511
CS_92541_c0_orf1	probable pectinesterase/pectinesterase inhibitor 51-like		1.134	0.303913	0.419317
CS_92565_c2_orf1			0.667	0.30444	0.419813
CS_75933_c0_orf2	coproporphyrinogen-III oxidase, chloroplastic-like	CPX	1.059	0.305013	0.420374
CS_89941_c0_orf1	26S protease regulatory subunit 6B homolog	ZEAMMB73_247533	0.967	0.305038	0.420178
CS_85152_c0_orf1	strictosidine synthase, putative	OJ1729_E01.28	0.922	0.305176	0.420139
CS_82016_c0_orf1	predicted protein	OJ1343_B12.101	1.038	0.306239	0.421372
CS_90496_c3_orf2	probable prefoldin subunit 3		1.424	0.306855	0.421988
CS_85346_c0_orf1	putative caffeic acid O-methyltransferase	comt	1.092	0.308041	0.423388
CS_90891_c1_orf1	unnamed protein product		1.192	0.308511	0.423803
CS_89935_c1_orf1	eukaryotic peptide chain release factor subunit 1-3-like	ZEAMMB73_303163	1.104	0.310124	0.425787
CS_93208_c0_orf1	uncharacterized protein LOC100259885	ZEAMMB73_588398	0.885	0.311049	0.426823
CS_91594_c0_orf1	pentatricopeptide repeat-containing protein At3g25210, mitochondrial-like	Os03g0237100	0.953	0.311766	0.427574
CS_88383_c0_orf1	putative 3-dehydroquinate synthase		1.02	0.312271	0.428033
CS_86102_c0_orf1	uncharacterized protein LOC100808796	ZEAMMB73_231267	1.291	0.313591	0.429609
CS_85652_c0_orf1	U5 small nuclear ribonucleoprotein 40 kDa protein-like isoform 1	OSJNBb0122C16.5	1.031	0.315045	0.431367
CS_90738_c0_orf1	RecName: Full=Pyrroline-5-carboxylate reductase_ Short=P5C reductase_ Short=P5CR &gt_gi_20851_emb_CAA44646.1_ pyrroline carboxylate reductase	BRADI2G60730	1.082	0.315574	0.431857
CS_81635_c0_orf1	mitogen-activated protein kinase homolog NTF6	MPK6	1.084	0.315791	0.431919
CS_71252_c0_orf1	NEDD8-activating enzyme E1 catalytic subunit	ZEAMMB73_970776	0.829	0.31628	0.432352
CS_72118_c0_orf1	UDP-glycosyltransferase 73C3-like	OSJNBb0116K07.18	1.089	0.316715	0.432712
CS_84315_c0_orf1	dihydroxy-acid dehydratase-like		0.876	0.316775	0.432559
CS_67483_c0_orf1	predicted protein	Si017390m.g	0.981	0.316984	0.43261
CS_49572_c1_orf1	RecName: Full=Probable aspartyl aminopeptidase	LOC_Os12g13390	1.506	0.317852	0.43356
CS_49961_c0_orf1	unnamed protein product		0.991	0.317938	0.433442
CS_80164_c0_orf2	protein TRIGALACTOSYLDIACYLGLYCEROL 2, chloroplastic-like	P0459B04.5	0.893	0.317979	0.433264
CS_48824_c0_orf1	ABC transporter family protein	OJ1004_D04.29	1.267	0.318701	0.434013
CS_80370_c0_orf1	conserved hypothetical protein	ZEAMMB73_718185	1.273	0.319031	0.434227
CS_89159_c0_orf2	hypothetical protein VITISV_001109	OSJNBb0038A07.10	0.938	0.319331	0.434401
CS_85068_c0_orf1	SKP1 component-like 1	B1274F11.9	1.178	0.319752	0.434739
CS_48860_c0_orf1	cathepsin B-like	Os04g0650000	1.038	0.319936	0.434754
CS_92925_c0_orf3	cytosolic endo-beta-N-acetylglucosaminidase-like	OSJNBb0094P23.34	1.241	0.320218	0.434902
CS_73576_c0_orf1	predicted protein		1.027	0.320617	0.43521
CS_88525_c0_orf1	signal peptidase complex catalytic subunit SEC11C-like	ZEAMMB73_963784	0.844	0.320684	0.435066
CS_64675_c0_orf1	predicted protein	Os10g0159800	0.997	0.321221	0.43556
CS_50569_c0_orf1	tetrahydrofolate dehydrogenase/cyclohydrolase	P0706E03.8	0.961	0.321669	0.435932
CS_85430_c0_orf1	26S proteasome non-ATPase regulatory subunit RPN12A	OsRPN12	1.04	0.322541	0.436879
CS_84253_c0_orf1	40S ribosomal protein S14, putative	ZEAMMB73_882157	1.613	0.324067	0.438711
CS_86034_c2_orf1	uncharacterized protein LOC100244691	LOC_Os11g18880	1.333	0.324231	0.438696
CS_93012_c0_orf1	unnamed protein product	LOC_Os11g15520	1.127	0.324329	0.438594
CS_79928_c0_orf1	predicted protein	OJ1764_D01.4	0.856	0.325042	0.439321
CS_77043_c0_orf1	Aspartic proteinase nepenthesin-1 precursor, putative	P0025A05.25	0.949	0.325144	0.439223
CS_82956_c1_orf1	heat shock protein	Os03g0276500	1.055	0.32562	0.43963
CS_76484_c0_orf1	uncharacterized protein LOC100808386	ZEAMMB73_426857	1.36	0.325836	0.439686
CS_83028_c0_orf1	argininosuccinate lyase	ZEAMMB73_473097	0.824	0.325943	0.439596
CS_84095_c0_orf2	UDP-n-acteylglucosamine pyrophosphorylase, putative	USP	0.972	0.326321	0.439869
CS_49427_c0_orf1	Stomatin-like protein		1.142	0.327655	0.441431
CS_94823_c0_orf1	UDP-glycosyltransferase 85A1 isoform 1	OSJNBb0033P05.8	0.634	0.327723	0.441287
CS_97538_c0_orf1	KH domain-containing protein At4g18375-like	P0708G02.16	0.831	0.327766	0.441109
CS_49036_c0_orf1	chloroplast processing peptidase	P0488D02.23	0.793	0.328773	0.442228
CS_48610_c0_orf1	predicted protein	ZEAMMB73_504795	1.213	0.328938	0.442214
CS_49846_c0_orf1	arginine/serine-rich splicing factor, putative	P0686B10.11	0.95	0.329199	0.442329
CS_90984_c1_orf1	predicted protein	OJ1712_E04.5	1.031	0.32924	0.442147
CS_63541_c0_orf1	predicted protein	Os10g0147900	1.092	0.329761	0.442611
CS_91926_c0_orf1	putative phospholipid-transporting ATPase 9-like isoform 1	P0583E12.16	1.223	0.330346	0.44316
CS_87581_c0_orf1	predicted protein	Si017217m.g	1.603	0.331719	0.444765
CS_91337_c2_orf1	isocitrate dehydrogenase, putative	P0038F12.18	1.01	0.332001	0.444906
CS_91970_c0_orf1	LETM1 and EF-hand domain-containing protein 1, mitochondrial		0.912	0.33251	0.445351
CS_91831_c0_orf1	pheophorbide a oxygenase, chloroplastic-like	OSJNBb0015I02.18	0.871	0.334141	0.447297
CS_101022_c0_orf1	endo-1,4-beta-glucanase	Cel16	0.81	0.334779	0.447913
CS_88374_c0_orf1	serine protease htra2, putative	LOC_Os11g14170	1.15	0.335336	0.448421
CS_79456_c0_orf1	dihydroflavonol-4-reductase	Sb03g028880	0.946	0.335465	0.448355
CS_48703_c1_orf1	plasma intrinsic protein 1_3	Si017991m.g	0.733	0.336183	0.449076
CS_90048_c0_orf1	uncharacterized protein LOC100819200 isoform 1	OJ1134F05.8	0.872	0.336499	0.44926
CS_91206_c0_orf1	glutamyl-tRNA(Gln) amidotransferase subunit B, chloroplastic/mitochondrial-like	GATB	0.959	0.336638	0.449208
CS_80000_c0_orf1	profilin	Sb09g026120	1.396	0.3368	0.449186
CS_88926_c0_orf1	predicted protein	OSJNBb0103I08.17	1.104	0.337713	0.450165
CS_84240_c1_orf1		OSJNBb0004A17.4	0.967	0.338119	0.450468
CS_85546_c0_orf1		ZEAMMB73_738401	0.976	0.338199	0.450336
CS_6242_c0_orf1	chlorophyll a/b-binding protein	RCABP89	6.359	0.338785	0.450877
CS_80269_c0_orf1	peroxidase	LOC_Os12g26290	1.074	0.339741	0.451911
CS_73131_c0_orf1	thiazole biosynthetic enzyme	BRADI1G25860	0.592	0.339773	0.451715
CS_83379_c1_orf1	predicted protein		0.951	0.340599	0.452574
CS_50151_c0_orf1	hypothetical protein	P0648C09.9	1.046	0.341228	0.453171
CS_91639_c1_orf2	ATP-dependent peptidase, putative	FTSH9	0.773	0.343176	0.455518
CS_85493_c0_orf1	N-carbamoylputrescine amidase-like	CPA	0.956	0.343199	0.455309
CS_87980_c0_orf1	DNA-damage-repair/toleration protein DRT111, chloroplastic	ZEAMMB73_341233	1.02	0.343253	0.45514
CS_91375_c0_orf1	phytochrome B-like	PHYB	0.739	0.343282	0.454938
CS_65467_c0_orf1	E3 UFM1-protein ligase 1 homolog isoform 1	Os05g0117600	1.11	0.343944	0.455576
CS_48906_c0_orf1	conserved hypothetical protein	Os11g0594700	1.152	0.344643	0.456263
CS_82849_c0_orf1	GDP-L-fucose synthase	Os06g0652400	1.036	0.344835	0.456277
CS_93186_c0_orf1	chlorophyll a-b binding protein 3, chloroplastic-like isoform 1	ZEAMMB73_894983	0.945	0.34548	0.456889
CS_91057_c1_orf2	probable FKBP-type peptidyl-prolyl cis-trans isomerase 2, chloroplastic-like	Sb07g025510	0.892	0.345805	0.45708
CS_50232_c0_orf1	asparaginyl-tRNA synthetase, chloroplastic/mitochondrial-like isoform 2	OJ1753_E03.117	0.474	0.346107	0.457239
CS_91814_c1_orf1	unnamed protein product	ZEAMMB73_172356	1.656	0.346275	0.457222
CS_80741_c0_orf1	heat shock protein, putative	LOC_Os12g14070	0.973	0.347022	0.457968
CS_92118_c2_orf1	predicted protein	AMPD	0.853	0.347317	0.458116
CS_78903_c0_orf1			0.917	0.348589	0.459553
CS_85427_c0_orf1	(+)-pulegone reductase	ZEAMMB73_503805	1.03	0.349016	0.459876
CS_80014_c0_orf1	peptidase, putative		1.089	0.349658	0.460481
CS_94096_c0_orf1	RNA-binding protein, putative	ZEAMMB73_503439	0.872	0.35027	0.461045
CS_76357_c0_orf1	pyruvate dehydrogenase, putative	Os12g0616900	0.974	0.351194	0.462021
CS_83178_c0_orf1	fumarylacetoacetate hydrolase, putative		0.918	0.352949	0.464087
CS_93213_c0_orf1	AMP dependent ligase, putative	Os03g0305100	0.93	0.352969	0.46387
CS_94572_c0_orf1	uncharacterized protein LOC100500192		1.287	0.353612	0.464473
CS_72578_c1_orf1	uncharacterized protein LOC100815202	Os03g41080	0.967	0.353747	0.464408
CS_85803_c1_orf1	conserved hypothetical protein	ZEAMMB73_100411	0.917	0.353981	0.464473
CS_67367_c0_orf1	conserved hypothetical protein	BRADI4G20537	1.075	0.35435	0.464716
CS_85492_c0_orf1	predicted protein	RFS	3.023	0.354366	0.464494
CS_50503_c0_orf1	conserved hypothetical protein	ZEAMMB73_549539	0.746	0.354897	0.464948
CS_80896_c1_orf1	6-phosphofructokinase 3-like	ZEAMMB73_244047	1.176	0.355245	0.465162
CS_87658_c0_orf1	tubulin beta chain, putative	TUBB7	0.53	0.355348	0.465056
CS_88899_c2_orf1	putative lacasse/diphenol oxidase	ZEAMMB73_854164	1.023	0.355912	0.465551
CS_89649_c1_orf1	soluble epoxide hydrolase	OSJNBb0027B08.33	2.134	0.35831	0.468444
CS_88230_c0_orf1	predicted protein		1.08	0.358765	0.468796
CS_80007_c0_orf1	unnamed protein product	P0013F10.24	0.911	0.359649	0.469707
CS_90085_c0_orf1	uncharacterized protein LOC100853898	OSJNBb0014M19.7	0.687	0.359651	0.469467
CS_49052_c0_orf1	ceramidase, putative	Os01g0624000	0.965	0.359939	0.469599
CS_86583_c0_orf1	predicted protein	ZEAMMB73_903506	0.999	0.360328	0.469864
CS_89597_c0_orf1	NEDD8-activating enzyme E1 regulatory subunit	OJ1754_E06.18	1.057	0.362653	0.47265
CS_83846_c0_orf1		ZEAMMB73_170431	1.253	0.362812	0.472612
CS_92565_c0_orf1	T-complex protein 1 subunit beta	ZEAMMB73_095081	1.004	0.364614	0.474714
CS_88942_c0_orf1		OJ1361_E02.118	0.843	0.365956	0.476216
CS_93655_c0_orf1	Rhicadhesin receptor precursor, putative	Os05g0277500	1.522	0.36608	0.476131
CS_51143_c0_orf1	nudix hydrolase 15, mitochondrial		0.922	0.366641	0.476615
CS_85628_c1_orf1	uncharacterized protein LOC100780360	Os03g0862100	1.032	0.366978	0.476807
CS_95898_c0_orf1	fructose-1,6-bisphosphatase, putative	ZEAMMB73_517492	0.823	0.367104	0.476724
CS_69509_c0_orf1	26S proteasome non-atpase regulatory subunit, putative	RPN7	0.926	0.36749	0.47698
CS_91370_c4_orf2	imidazole glycerol phosphate synthase hisHF, chloroplastic	Sb01g040670	0.945	0.368534	0.478088
CS_80117_c1_orf2	allantoinase, putative		0.746	0.369047	0.478507
CS_49148_c0_orf1	2-hydroxyacyl-CoA lyase	ZEAMMB73_498487	0.988	0.369374	0.478685
CS_64872_c0_orf1	aquaporin TIP1-1	TIP1-1	1.103	0.369388	0.478457
CS_86326_c0_orf1	Ras-GTPase-activating protein-binding protein, putative	OJ1007_D04.22	1.105	0.369566	0.47844
CS_48914_c1_orf1	predicted protein		1.4	0.369851	0.478564
CS_77711_c0_orf1	uncharacterized protein LOC100265898	Os11g0241200	1.055	0.36992	0.478407
CS_90704_c0_orf1		Si010825m.g	0.962	0.370744	0.479227
CS_67697_c0_orf2	Vacuolar protein sorting-associated protein-like protein	OSJNBb0063G05.11	0.907	0.371094	0.479433
CS_93440_c0_orf1	probable small nuclear ribonucleoprotein G	ZEAMMB73_159101	1.138	0.371157	0.479269
CS_87066_c0_orf1	RNA and export factor-binding protein 2-like	ZEAMMB73_191156	1.142	0.373832	0.482476
CS_85131_c0_orf1	predicted protein	ZEAMMB73_052663	1.392	0.374159	0.48265
CS_92495_c1_orf1	unnamed protein product		1.245	0.374658	0.483046
CS_90579_c0_orf1	Heat shock 70 kDa protein, putative	OJ1174_D05.17	0.972	0.375119	0.483393
CS_90726_c0_orf1		ZEAMMB73_538583	0.973	0.375621	0.483792
CS_92016_c0_orf1	unnamed protein product	ZEAMMB73_967684	0.848	0.376835	0.485107
CS_74920_c1_orf2	uncharacterized protein LOC100814321	P0455F03.22	0.991	0.378279	0.486718
CS_86407_c0_orf1	eukaryotic translation initiation factor 2 subunit alpha	Os03g0296400	1.008	0.379965	0.488637
CS_86038_c2_orf1	unnamed protein product		1.206	0.381472	0.490324
CS_50218_c0_orf1	probable cinnamyl alcohol dehydrogenase 9	CAD3	1.418	0.383368	0.492511
CS_83681_c0_orf1	uncharacterized protein LOC100261347	P0452F04.49-2	0.959	0.383832	0.492856
CS_90711_c0_orf1	Protein sufB, putative	B1088C09.40	0.96	0.384255	0.493147
CS_89912_c1_orf2	probable plastid-lipid-associated protein 12, chloroplastic	OJ1103_E04.105	0.898	0.384425	0.493114
CS_85713_c0_orf1	peptidyl-prolyl cis-trans isomerase-like 3	Si007401m.g	0.966	0.38455	0.493023
CS_49418_c0_orf1	predicted protein		0.749	0.385502	0.493991
CS_87948_c0_orf1	uncharacterized protein LOC100790092 isoform 1	OJ1004_A05.34	1.027	0.385688	0.493979
CS_88144_c0_orf1	A/G-specific adenine glycosylase muty, putative	ZEAMMB73_693721	0.957	0.386081	0.494231
CS_91892_c0_orf1	phospholipase d beta, putative	BRADI3G31637	0.873	0.387134	0.495326
CS_89068_c0_orf1	probable Xaa-Pro aminopeptidase P-like	P0473H04.2	1.077	0.388696	0.497073
CS_87511_c0_orf1	anthranilate synthase component I-2, chloroplastic-like	ASA1	0.849	0.389442	0.497775
CS_89292_c0_orf1	kinesin light chain, putative	P0501G04.4	0.842	0.389648	0.497785
CS_89083_c0_orf1	Phytoene dehydrogenase, putative		1.05	0.391267	0.499599
CS_53250_c0_orf1	hypothetical protein		0.913	0.391307	0.499397
CS_84986_c0_orf2	uncharacterized protein LOC100797023	ZEAMMB73_593471	0.931	0.392211	0.500298
CS_90931_c0_orf1	neutral alpha-glucosidase AB-like	Os03g0216600	0.922	0.392657	0.500613
CS_86492_c0_orf1	WD-repeat protein, putative	BRADI1G53217	1.027	0.392767	0.5005
CS_92930_c0_orf1	predicted protein		0.833	0.393346	0.500983
CS_90297_c0_orf1	Periplasmic beta-glucosidase precursor, putative	Os11g0297800	0.829	0.395076	0.502933
CS_87370_c0_orf1		P0020E09.29	1.037	0.395566	0.503302
CS_89817_c0_orf1	SUMO-activating enzyme subunit 2-like	ZEAMMB73_970776	0.868	0.39581	0.503359
CS_48495_c0_orf1	JHL20J20.11	OSJNBb0043H09.9	1.262	0.397024	0.504647
CS_91666_c0_orf1	predicted protein	P0014G10.8	0.699	0.398154	0.505828
CS_86282_c0_orf1	predicted protein	ZEAMMB73_922946	1.058	0.400691	0.508795
CS_49186_c0_orf1		Os11g0533400	0.85	0.401092	0.509047
CS_87853_c1_orf1	delta 1-pyrroline-5-carboxylate synthetase	P5CS	0.911	0.402517	0.510599
CS_84224_c0_orf1	peptide-N(4)-(N-acetyl-beta-glucosaminyl)asparagine amidase-like	PNG1	0.928	0.402728	0.510609
CS_95089_c0_orf1	uncharacterized protein LOC100267182		0.812	0.403597	0.511453
CS_82471_c2_orf1	predicted protein	Si001260m.g	1.03	0.404221	0.511987
CS_71593_c1_orf1	dihydrolipoyllysine-residue succinyltransferase component of 2-oxoglutarate dehydrogenase complex 2, mitochondrial	ZEAMMB73_231245	1.062	0.404382	0.511933
CS_94710_c0_orf1	uncharacterized protein LOC100255653	Os03g0137600	0.934	0.406542	0.514409
CS_79330_c0_orf1	phosphofructokinase, putative	ZEAMMB73_064922	1.065	0.407723	0.515644
CS_79968_c0_orf1	uncharacterized protein LOC100798145	OSJNBb0026F02.22	0.873	0.408416	0.516261
CS_89583_c0_orf1	inter-alpha-trypsin inhibitor heavy chain, putative		0.939	0.408809	0.516498
CS_64654_c0_orf1	cytosolic enolase 3-like	ZEAMMB73_038479	0.954	0.409082	0.516584
CS_64019_c0_orf1	Major latex protein, putative	OSJNBb0048E02.12	1.292	0.409844	0.517287
CS_82000_c0_orf2	transcription initiation factor iib, putative	TFIIB	1.352	0.410198	0.517475
CS_93651_c0_orf1	4,5-DOPA dioxygenase extradiol-like protein	ZEAMMB73_940719	1.27	0.411251	0.518543
CS_72276_c0_orf1	eukaryotic translation initiation factor 5A isoform I	LOC_Os12g32240	0.933	0.411992	0.519217
[truncated: 1,725 more rows]
