# Supplementary material for: Comparative Proteomic Analysis of the Graft Unions in Hickory (Carya cathayensis) Provides Insights into Response Mechanisms to Grafting Process
Source: Front Plant Sci. 2017 Apr 27;8:676. doi: 10.3389/fpls.2017.00676 (PMC5406401; doi:10.3389/fpls.2017.00676)
Supplement: Supplementary file 2 [file Table_2.XLSX]

## Sheet: diff
Table S2 The information of DEPs in hickory
Protein accession	Protein name	D7/D0 Ratio	Regulated
CS_128031_c0_orf1	alanine--glyoxylate aminotransferase 2 homolog 2, mitochondrial	0.378	Q1
CS_258594_c0_orf1	UPF0496 protein At4g34320-like	0.586	Q1
CS_48405_c0_orf1	predicted protein	0.618	Q1
CS_48535_c0_orf1	DNA-directed RNA polymerase II subunit, putative	0.629	Q1
CS_48609_c0_orf1	uncharacterized protein LOC100244771	0.634	Q1
CS_48697_c0_orf1	60S ribosomal protein L10 isoform 2	0.602	Q1
CS_48756_c0_orf1	predicted protein	0.626	Q1
CS_48816_c0_orf1	histone H3	0.496	Q1
CS_48831_c1_orf1	60S ribosomal protein L4	0.644	Q1
CS_48970_c0_orf1	unnamed protein product	0.665	Q1
CS_49083_c1_orf1	catalase	0.385	Q1
CS_49228_c1_orf1	tubulin alpha-7 chain	0.599	Q1
CS_49950_c0_orf1	H/ACA ribonucleoprotein complex subunit 4	0.462	Q1
CS_50232_c0_orf1	asparaginyl-tRNA synthetase, chloroplastic/mitochondrial-like isoform 2	0.474	Q1
CS_50260_c0_orf1	phospholipase C, putative	0.432	Q1
CS_51593_c0_orf1		0.572	Q1
CS_59920_c0_orf1	unnamed protein product	0.654	Q1
CS_61604_c0_orf1	RecName: Full=Putative UDP-rhamnose:rhamnosyltransferase 1_ Short=FaRT1_ AltName: Full=Glycosyltransferase 4_ Short=FaGT4 &gt_gi_51705431_gb_AAU09445.1_ putative UDP-rhamnose:rhamnosyltransferase	0.61	Q1
CS_62735_c0_orf1	isoamylase 2, chloroplastic	0.623	Q1
CS_62775_c0_orf1	predicted protein	0.591	Q1
CS_65299_c0_orf1		0.517	Q1
CS_65641_c0_orf1	unnamed protein product	0.627	Q1
CS_67820_c0_orf1	chaperone protein dnaJ 13	0.647	Q1
CS_68910_c0_orf1	uncharacterized protein LOC100257130	0.619	Q1
CS_69951_c0_orf1	phosphoglucan, water dikinase, chloroplastic-like	0.498	Q1
CS_70161_c0_orf1	ascorbate peroxidase	0.549	Q1
CS_72083_c0_orf1	thylakoid membrane phosphoprotein 14 kDa, chloroplastic	0.61	Q1
CS_73131_c0_orf1	thiazole biosynthetic enzyme	0.592	Q1
CS_74969_c1_orf1	catalase	0.499	Q1
CS_74998_c0_orf1	vesicle-associated membrane protein 72	0.603	Q1
CS_75171_c0_orf1	unnamed protein product	0.661	Q1
CS_75837_c0_orf1	predicted protein	0.618	Q1
CS_76029_c0_orf1	sieve element occlusion b	0.507	Q1
CS_76939_c0_orf2	rhamnogalacturonate lyase-like	0.66	Q1
CS_77815_c0_orf1	dynamin	0.634	Q1
CS_78499_c0_orf1	flavonol synthase, putative	0.378	Q1
CS_80076_c0_orf1	alpha-glucan water dikinase, chloroplastic	0.499	Q1
CS_80173_c0_orf1	glutamine synthetase precursor	0.578	Q1
CS_80195_c0_orf1	peroxisomal biogenesis factor, putative	0.645	Q1
CS_80254_c0_orf1	phosphoenolpyruvate carboxykinase	0.418	Q1
CS_80254_c1_orf1	predicted protein	0.509	Q1
CS_80306_c0_orf1	PS1 reaction center subunit III	0.644	Q1
CS_80427_c0_orf1	predicted protein	0.344	Q1
CS_81882_c1_orf1	putative calcium dependent protein kinase	0.628	Q1
CS_82269_c0_orf1	polyribonucleotide nucleotidyltransferase	0.655	Q1
CS_82912_c0_orf1	protein with function	0.659	Q1
CS_82917_c0_orf1	uncharacterized protein LOC100246705	0.43	Q1
CS_83255_c0_orf1	unnamed protein product	0.641	Q1
CS_83574_c0_orf1	glycogen phosphorylase, putative	0.499	Q1
CS_83732_c0_orf1	histone H4	0.622	Q1
CS_83783_c0_orf1	predicted protein	0.654	Q1
CS_84008_c2_orf1	granule-bound starch synthase	0.659	Q1
CS_84243_c1_orf1	tubulin beta-1 chain	0.488	Q1
CS_84286_c0_orf1	predicted protein	0.649	Q1
CS_84362_c0_orf1	unnamed protein product	0.649	Q1
CS_85426_c0_orf1	LOW QUALITY PROTEIN: amino acid aminotransferase	0.66	Q1
CS_86020_c0_orf1	30S ribosomal protein S9, chloroplastic	0.653	Q1
CS_86413_c0_orf1	unnamed protein product	0.46	Q1
CS_86413_c0_orf2	unnamed protein product	0.522	Q1
CS_86631_c1_orf1	naphthoate synthase	0.554	Q1
CS_86967_c0_orf1	multidrug resistance protein 1, 2, putative	0.426	Q1
CS_87147_c0_orf1	zinc-metallopeptidase, peroxisomal	0.645	Q1
CS_87392_c0_orf2	WPP domain-interacting tail-anchored protein 1-like	0.648	Q1
CS_87658_c0_orf1	tubulin beta chain, putative	0.53	Q1
CS_87855_c0_orf1	unnamed protein product	0.651	Q1
CS_87979_c0_orf1	plastid ATP/ADP transport protein 2	0.557	Q1
CS_88283_c0_orf1	uncharacterized protein LOC100256014	0.646	Q1
CS_88328_c1_orf1	Ubiquitin carboxyl-terminal hydrolase, putative	0.647	Q1
CS_88364_c0_orf1	serine endopeptidase degp2, putative	0.648	Q1
CS_88407_c0_orf1	isoamylase 3, chloroplastic-like	0.541	Q1
CS_88609_c0_orf1	unnamed protein product	0.54	Q1
CS_88719_c0_orf1	probable alanyl-tRNA synthetase, chloroplastic	0.632	Q1
CS_88957_c0_orf1	RecName: Full=Ribulose bisphosphate carboxylase small chain, chloroplastic_ Short=RuBisCO small subunit_ Flags: Precursor &gt_gi_1536889_emb_CAA69102.1_ ribulose-bisphosphate carboxylase	0.639	Q1
CS_88971_c0_orf1	wsus	0.546	Q1
CS_89000_c0_orf1	unnamed protein product	0.634	Q1
CS_89126_c0_orf1	DNA polymerase V-like	0.631	Q1
CS_89670_c0_orf1	beta-glucosidase-like SFR2, chloroplastic-like	0.652	Q1
CS_90197_c1_orf1	GRAS family transcription factor	0.14	Q1
CS_90358_c0_orf1	probable serine/threonine-protein kinase At5g41260	0.632	Q1
CS_90392_c1_orf1	conserved hypothetical protein	0.653	Q1
CS_90489_c0_orf1	predicted protein	0.37	Q1
CS_90628_c0_orf1	splicing factor 3B subunit 1-like	0.641	Q1
CS_90630_c0_orf1	Magnesium-chelatase subunit chlD, chloroplast precursor, putative	0.64	Q1
CS_90733_c0_orf1	unnamed protein product	0.659	Q1
CS_90760_c0_orf1	predicted protein	0.537	Q1
CS_90794_c0_orf1	protein transport protein Sec24-like At3g07100-like	0.655	Q1
CS_90818_c0_orf1	predicted protein	0.505	Q1
CS_90832_c0_orf1	plastidic glucose transporter 4	0.646	Q1
CS_90878_c0_orf1	carbamoyl-phosphate synthase large chain-like	0.651	Q1
CS_90912_c1_orf1	proteasome-associated protein ECM29 homolog	0.621	Q1
CS_91266_c0_orf1	granule-bound starch synthase	0.408	Q1
CS_91408_c0_orf1	uncharacterized protein LOC100249432 isoform 1	0.641	Q1
CS_91679_c0_orf1	Cullin-1, putative	0.65	Q1
CS_91929_c0_orf1	elongation factor 1-alpha	0.631	Q1
CS_92140_c0_orf1	predicted protein	0.662	Q1
CS_92186_c0_orf1	U5 small nuclear ribonucleoprotein 200 kDa helicase	0.644	Q1
CS_92197_c0_orf1	phytoene desaturase	0.642	Q1
CS_92219_c0_orf1	unnamed protein product	0.58	Q1
CS_92574_c0_orf1	unnamed protein product	0.662	Q1
CS_92633_c0_orf1	phosphoenolpyruvate carboxylase protein	0.665	Q1
CS_92639_c0_orf1	phosphoenolpyruvate carboxylase 4-like	0.635	Q1
CS_92678_c0_orf2	protein SRG1	0.655	Q1
CS_92705_c0_orf1	predicted protein	0.66	Q1
CS_92796_c0_orf1	argonaute protein group	0.651	Q1
CS_92934_c0_orf1	uncharacterized protein LOC100255521	0.567	Q1
CS_93014_c0_orf1	predicted protein	0.624	Q1
CS_93018_c0_orf1	hypothetical protein VITISV_030148	0.573	Q1
CS_93021_c0_orf1	clathrin heavy chain 1-like	0.622	Q1
CS_93021_c0_orf2	clathrin heavy chain 1-like	0.645	Q1
CS_93226_c0_orf1	40S ribosomal protein S11, putative	0.459	Q1
CS_93438_c0_orf1	sucrose synthase	0.625	Q1
CS_93715_c0_orf1	1,4-alpha-glucan-branching enzyme-like	0.471	Q1
CS_94026_c0_orf1		0.663	Q1
CS_94602_c0_orf1	G6PD1	0.646	Q1
CS_94796_c0_orf1	hypothetical protein VITISV_030870	0.46	Q1
CS_94823_c0_orf1	UDP-glycosyltransferase 85A1 isoform 1	0.634	Q1
CS_94976_c0_orf1	COP9 signalosome complex subunit 2-like	0.629	Q1
CS_95402_c0_orf1	zinc-binding alcohol dehydrogenase domain-containing protein 2	0.596	Q1
CS_95860_c0_orf1	nbs-lrr resistance protein	0.665	Q1
CS_101412_c0_orf1	aminoadipic semialdehyde synthase, putative	0.751	Q2
CS_141570_c0_orf1	chloroplast photosystem II type I chlorophyll a/b-binding protein	0.722	Q2
CS_288252_c0_orf1	rpl14 gene product (chloroplast)	0.677	Q2
CS_48379_c0_orf1	probable ribosome-binding factor A, chloroplastic isoform 1	0.707	Q2
CS_48380_c0_orf1	thioredoxin-like 3-1, chloroplastic isoform 1	0.759	Q2
CS_48390_c0_orf1	uncharacterized protein LOC100806792	0.729	Q2
CS_48432_c0_orf1	predicted protein	0.741	Q2
CS_48566_c0_orf1	pentatricopeptide repeat-containing protein At4g35850, mitochondrial	0.748	Q2
CS_48619_c0_orf1	glycolate oxidase	0.765	Q2
CS_48622_c0_orf1	protochlorophyllide reductase, chloroplastic-like	0.736	Q2
CS_48659_c0_orf1	chlorophyll A/B binding protein, putative	0.751	Q2
CS_48682_c0_orf1	60S ribosomal protein L4	0.766	Q2
CS_48703_c1_orf1	plasma intrinsic protein 1_3	0.733	Q2
CS_48723_c0_orf1	dolichyl-diphosphooligosaccharide--protein glycosyltransferase 48 kDa subunit-like	0.769	Q2
CS_48770_c0_orf1	predicted protein	0.756	Q2
CS_48846_c0_orf1	unnamed protein product	0.745	Q2
CS_48876_c0_orf1	fructokinase, partial	0.685	Q2
CS_48977_c0_orf1	pyruvate dehydrogenase, putative	0.741	Q2
CS_48994_c0_orf1	urease accessory protein ureG	0.676	Q2
CS_49004_c0_orf1	predicted protein	0.73	Q2
CS_49050_c0_orf1	fructokinase-like protein	0.759	Q2
CS_49096_c0_orf1	uncharacterized protein LOC100249954 isoform 1	0.763	Q2
CS_49316_c0_orf1	predicted protein	0.768	Q2
CS_49418_c0_orf1	predicted protein	0.749	Q2
CS_49823_c0_orf1	xylulose kinase	0.762	Q2
CS_49981_c0_orf1	predicted protein	0.733	Q2
CS_50107_c0_orf1	probable glutamyl-tRNA synthetase, cytoplasmic-like	0.673	Q2
CS_50129_c0_orf1	predicted protein	0.745	Q2
CS_50196_c0_orf1	ADP-glucose pyrophosphorylase	0.76	Q2
CS_50370_c0_orf1		0.759	Q2
CS_50503_c0_orf1	conserved hypothetical protein	0.746	Q2
CS_50603_c0_orf1	amidase family protein	0.667	Q2
CS_53311_c0_orf1	thaumatin-like protein	0.74	Q2
CS_54314_c0_orf1	glucose-6-phosphate 1-dehydrogenase 4, chloroplastic-like	0.669	Q2
CS_54746_c0_orf1	uncharacterized protein LOC100804019	0.726	Q2
CS_57003_c0_orf1	hypothetical protein VITISV_037193	0.669	Q2
CS_60585_c0_orf1	glucose-1-phosphate adenylyltransferase, putative	0.692	Q2
CS_62640_c0_orf1	geminivirus Rep-interacting motor protein-like	0.701	Q2
CS_63110_c0_orf1	2-deoxyglucose-6-phosphate phosphatase, putative	0.752	Q2
CS_64110_c0_orf1	uncharacterized protein LOC100246702	0.757	Q2
CS_64585_c0_orf1	Chaperone protein clpB	0.73	Q2
CS_64971_c0_orf1	pentatricopeptide repeat-containing protein At2g37230	0.72	Q2
CS_64990_c0_orf1	unnamed protein product	0.738	Q2
CS_65219_c0_orf1	granule-bound starch synthase 2, chloroplastic/amyloplastic-like	0.716	Q2
CS_65567_c0_orf1	60S ribosomal protein L27a, putative	0.676	Q2
CS_65710_c0_orf1	protein transport protein sec23, putative	0.677	Q2
CS_66908_c0_orf1	magnesium-chelatase subunit H	0.733	Q2
CS_67076_c0_orf1	hypersensitive-induced response protein	0.723	Q2
CS_68104_c0_orf1	glucose-1-phosphate adenylyltransferase small subunit, chloroplastic-like isoform 1	0.711	Q2
CS_68799_c0_orf1	serine/arginine-rich splicing factor 7-like	0.693	Q2
CS_69637_c0_orf1	pre-mRNA splicing factor, putative	0.668	Q2
CS_70279_c0_orf1	60S ribosomal protein L17	0.712	Q2
CS_70615_c0_orf1	gamma-tocopherol methyltransferase	0.695	Q2
CS_70823_c0_orf1	transketolase, chloroplastic-like	0.7	Q2
CS_70835_c0_orf1	predicted protein	0.734	Q2
CS_71344_c1_orf1	lactoylglutathione lyase, putative	0.768	Q2
CS_71517_c0_orf1	conserved hypothetical protein	0.751	Q2
CS_72206_c2_orf1	elongation factor 1-gamma-like	0.69	Q2
CS_72648_c0_orf1	uncharacterized protein LOC100793935	0.757	Q2
CS_73210_c0_orf1	unnamed protein product	0.731	Q2
CS_73441_c0_orf1		0.758	Q2
CS_74716_c0_orf1	latex plastidic aldolase-like protein	0.697	Q2
CS_74889_c0_orf1	uncharacterized protein At2g41620	0.713	Q2
CS_74950_c0_orf1	uncharacterized protein LOC100813299	0.755	Q2
CS_74969_c0_orf1	catalase	0.7	Q2
CS_75090_c0_orf1	catalase	0.692	Q2
CS_75127_c0_orf1	nuclear cap-binding protein subunit 1-like isoform 2	0.769	Q2
CS_76187_c0_orf1	uncharacterized protein LOC100263058	0.759	Q2
CS_76206_c0_orf1	exocyst complex component sec3, putative	0.758	Q2
CS_76441_c0_orf1	myosin XI, putative	0.704	Q2
CS_76717_c0_orf1	protein TIC110, chloroplastic-like	0.726	Q2
CS_76799_c0_orf1	uncharacterized protein LOC100267528	0.753	Q2
CS_78116_c0_orf1		0.732	Q2
CS_78326_c0_orf1	probable rhamnose biosynthetic enzyme 1	0.71	Q2
CS_78421_c0_orf1	uncharacterized protein LOC100253849 isoform 1	0.711	Q2
CS_78871_c0_orf1	acyl-CoA oxidase, putative	0.713	Q2
CS_78982_c0_orf1	RecName: Full=40S ribosomal protein S6 &gt_gi_7649387_emb_CAB89081.1_ S6 ribosomal protein	0.733	Q2
CS_79016_c0_orf1	unnamed protein product	0.704	Q2
CS_79537_c0_orf1	pre-mRNA-processing-splicing factor 8-like isoform 2	0.728	Q2
CS_79719_c1_orf1		0.711	Q2
CS_79967_c2_orf1	protein transport protein SEC31 isoform 1	0.703	Q2
CS_80094_c0_orf1	electron transporter, putative	0.697	Q2
CS_80117_c1_orf2	allantoinase, putative	0.746	Q2
CS_80285_c0_orf1	soluble starch synthase 3, chloroplastic/amyloplastic-like	0.681	Q2
CS_80322_c0_orf1	probable pectate lyase 5	0.684	Q2
CS_80372_c0_orf1	cytosolic ascorbate peroxidase	0.708	Q2
CS_80395_c0_orf1	conserved hypothetical protein	0.766	Q2
CS_80410_c0_orf1	unnamed protein product	0.743	Q2
CS_81170_c0_orf2	agmatine deiminase	0.754	Q2
CS_82202_c0_orf1	predicted protein	0.682	Q2
CS_82250_c0_orf1		0.668	Q2
CS_82403_c0_orf1		0.763	Q2
CS_82912_c0_orf2	protein with function	0.701	Q2
CS_83071_c0_orf1	callose synthase 10-like	0.695	Q2
CS_83342_c0_orf1	lysophospholipid acyltransferase	0.768	Q2
CS_83453_c0_orf1	acyl carrier protein	0.731	Q2
CS_83457_c0_orf1	PHD5	0.742	Q2
CS_83509_c0_orf1	uncharacterized protein LOC100268024 isoform 1	0.734	Q2
CS_83596_c2_orf1	isoleucyl-tRNA synthetase-like	0.685	Q2
CS_83605_c0_orf1	acetyl-CoA carboxylase, putative	0.758	Q2
CS_83958_c0_orf1	predicted protein	0.759	Q2
CS_84008_c3_orf1		0.674	Q2
CS_84034_c0_orf1	unnamed protein product	0.7	Q2
CS_84218_c0_orf1	unnamed protein product	0.76	Q2
CS_84324_c2_orf1	predicted protein	0.707	Q2
CS_84437_c0_orf1	uncharacterized protein LOC100795617 isoform 1	0.742	Q2
CS_84524_c1_orf1	vacuolar proton translocating ATPase 100 kDa subunit	0.755	Q2
CS_84788_c0_orf1	heterogeneous nuclear ribonucleoprotein Q-like	0.739	Q2
CS_84812_c0_orf1	protein argonaute 10-like	0.741	Q2
CS_84817_c0_orf1	beta-galactosidase isoform 1	0.728	Q2
CS_84857_c0_orf1	transketolase, putative	0.766	Q2
CS_84941_c1_orf1	40S ribosomal protein S16A	0.739	Q2
CS_84942_c0_orf1	carbamoyl-phosphate synthase small chain	0.707	Q2
CS_85056_c0_orf1	transcription factor, putative	0.689	Q2
CS_85094_c0_orf1	nucleolar protein nop56, putative	0.67	Q2
CS_85163_c0_orf1	nucleotide binding protein, putative	0.685	Q2
CS_85409_c0_orf1	predicted protein	0.673	Q2
CS_85420_c1_orf1	uncharacterized protein LOC100382727	0.71	Q2
CS_85457_c0_orf1	cytoplasmic glucose-6-phosphate dehydrogenase	0.727	Q2
CS_85457_c0_orf2	cytoplasmic glucose-6-phosphate dehydrogenase	0.752	Q2
CS_86049_c0_orf1	predicted protein	0.716	Q2
CS_86138_c0_orf1	uncharacterized protein LOC100259497	0.765	Q2
CS_86192_c0_orf1	conserved oligomeric Golgi complex subunit 5	0.698	Q2
CS_86756_c0_orf1	predicted protein	0.741	Q2
CS_86802_c0_orf1	conserved hypothetical protein	0.727	Q2
CS_86816_c1_orf2	predicted protein	0.691	Q2
CS_86843_c0_orf1	predicted protein	0.749	Q2
CS_86848_c1_orf1	pyruvate kinase, putative	0.723	Q2
CS_86860_c0_orf1	40S ribosomal protein s2	0.686	Q2
CS_86979_c1_orf1	PGR5-like protein 1A, chloroplastic-like	0.695	Q2
CS_87113_c1_orf1	argonaute protein group	0.735	Q2
CS_87168_c0_orf1	pentatricopeptide repeat-containing protein At2g15690	0.752	Q2
CS_87426_c0_orf1	soluble inorganic pyrophosphatase-like	0.769	Q2
CS_87432_c0_orf1	uncharacterized protein LOC100782686	0.737	Q2
CS_87553_c1_orf2	arginyl-tRNA synthetase-like	0.728	Q2
CS_87598_c0_orf1	extended synaptotagmin-2 isoform 1	0.754	Q2
CS_87693_c0_orf1	formate dehydrogenase, putative	0.764	Q2
CS_87810_c0_orf1	protein transport protein SEC23	0.744	Q2
CS_87943_c0_orf1	V-type proton ATPase subunit d2	0.714	Q2
CS_88008_c0_orf1	oligopeptide transporter, putative	0.679	Q2
CS_88068_c0_orf1	L-fucokinase/GDP-L-fucose pyrophosphorylase	0.719	Q2
CS_88137_c1_orf1	uncharacterized protein LOC100253495	0.737	Q2
CS_88151_c0_orf1	predicted protein	0.724	Q2
CS_88177_c0_orf1	3-isopropylmalate dehydratase, putative	0.692	Q2
CS_88181_c0_orf1	E3 ubiquitin-protein ligase HERC2-like	0.692	Q2
CS_88276_c1_orf2	alcohol dehydrogenase, putative	0.769	Q2
CS_88441_c0_orf1	60S ribosomal protein L13aA	0.72	Q2
CS_88482_c0_orf1	Serine/threonine-protein kinase PBS1, putative	0.765	Q2
CS_88589_c0_orf1	Prolactin regulatory element-binding protein, putative	0.712	Q2
CS_88611_c1_orf1	ribulose bisphosphate carboxylase/oxygenase activase 1, chloroplastic-like	0.755	Q2
CS_88623_c0_orf1	phosphoinositide phospholipase C 2 isoform 2	0.747	Q2
CS_88696_c1_orf1	conserved hypothetical protein	0.723	Q2
CS_88741_c0_orf1	probable pre-mRNA-splicing factor ATP-dependent RNA helicase	0.681	Q2
CS_88836_c0_orf1	enhancer of mRNA-decapping protein 4-like	0.732	Q2
CS_88934_c0_orf1	heat-shock protein, putative	0.675	Q2
CS_88988_c0_orf1	predicted protein	0.738	Q2
CS_89014_c0_orf1	ABC transporter E family member 2	0.731	Q2
CS_89272_c0_orf2	uncharacterized protein LOC100820344	0.731	Q2
CS_89332_c1_orf1	uncharacterized protein LOC100248755	0.708	Q2
CS_89361_c0_orf1	valyl-tRNA synthetase-like	0.739	Q2
CS_89447_c1_orf1	Aspartic proteinase nepenthesin-1 precursor, putative	0.741	Q2
CS_89457_c0_orf1	LOW QUALITY PROTEIN: auxin transport protein BIG-like	0.67	Q2
CS_89512_c1_orf1	Major latex protein, putative	0.705	Q2
CS_89587_c0_orf1	42 kDa peptidyl-prolyl isomerase isoform 2	0.748	Q2
CS_89699_c2_orf1	predicted protein	0.767	Q2
CS_89985_c0_orf1	probable cation-transporting ATPase-like isoform 2	0.674	Q2
CS_90079_c0_orf1	protein transport protein Sec61 subunit alpha	0.672	Q2
CS_90085_c0_orf1	uncharacterized protein LOC100853898	0.687	Q2
CS_90157_c0_orf1	serrate RNA effector molecule-like	0.704	Q2
CS_90195_c1_orf1	proline iminopeptidase-like	0.745	Q2
CS_90267_c0_orf3	hypothetical protein VITISV_028305	0.768	Q2
CS_90279_c0_orf1	translation initiation factor, putative	0.72	Q2
CS_90283_c0_orf1	developmentally regulated G-protein 2-like	0.746	Q2
CS_90327_c0_orf1	RNA binding protein, putative	0.693	Q2
CS_90360_c0_orf1	alpha-amylase, putative	0.668	Q2
CS_90404_c0_orf1	rRNA 2&apos_-O-methyltransferase fibrillarin 2-like	0.74	Q2
CS_90458_c0_orf1	predicted protein	0.727	Q2
CS_90576_c1_orf1	putative glucose-6-phosphate 1-epimerase	0.755	Q2
CS_90626_c1_orf1	eukaryotic translation initiation factor 3 subunit C-like	0.74	Q2
CS_90653_c3_orf1	RecName: Full=Probable sucrose-phosphate synthase 1_ AltName: Full=UDP-glucose-fructose-phosphate glucosyltransferase 1 &gt_gi_2588888_dbj_BAA23213.1_ sucrose-phosphate synthase	0.726	Q2
CS_90661_c0_orf1	pyrophosphate--fructose 6-phosphate 1-phosphotransferase subunit beta-like	0.731	Q2
CS_90687_c3_orf1	amidase family protein	0.725	Q2
CS_90799_c0_orf1	threonine synthase, chloroplastic	0.686	Q2
CS_90807_c0_orf1	ATP binding protein, putative	0.705	Q2
CS_90859_c1_orf1	phospholipase D delta-like	0.719	Q2
CS_90924_c0_orf1	Chaperone protein dnaJ, putative	0.751	Q2
CS_90962_c0_orf1	protein VAC14 homolog	0.683	Q2
CS_91048_c2_orf1	2-oxoglutarate dehydrogenase, putative	0.761	Q2
CS_91076_c0_orf2	JHL06P13.3	0.693	Q2
CS_91112_c0_orf2	Magnesium and cobalt efflux protein corC, putative	0.745	Q2
CS_91149_c0_orf1	hypothetical protein VITISV_013807	0.701	Q2
CS_91309_c0_orf1	predicted protein	0.744	Q2
CS_91353_c1_orf1	dual specificity protein kinase pyk1 isoform 1	0.723	Q2
CS_91375_c0_orf1	phytochrome B-like	0.739	Q2
CS_91456_c0_orf1	AP-2 complex subunit mu	0.761	Q2
CS_91627_c0_orf1	predicted protein	0.703	Q2
CS_91645_c3_orf1	pentatricopeptide repeat-containing protein At3g13160, mitochondrial-like	0.7	Q2
CS_91666_c0_orf1	predicted protein	0.699	Q2
CS_91752_c2_orf1	hypothetical chloroplast RF19	0.709	Q2
CS_91755_c1_orf1	dead box ATP-dependent RNA helicase, putative	0.701	Q2
CS_92011_c1_orf1	N-alpha-acetyltransferase 16, NatA auxiliary subunit-like	0.732	Q2
CS_92016_c0_orf2	unnamed protein product	0.761	Q2
CS_92059_c0_orf1	unnamed protein product	0.726	Q2
CS_92103_c0_orf1	AP-2 complex subunit alpha, putative	0.748	Q2
CS_92117_c1_orf1	alpha-glucan phosphorylase, H isozyme	0.674	Q2
CS_92218_c1_orf1	uncharacterized protein LOC100784099	0.736	Q2
CS_92257_c0_orf1	cytochrome P450 82C4-like	0.71	Q2
CS_92327_c0_orf1	AP-4 complex subunit epsilon-like	0.708	Q2
CS_92440_c0_orf1	coatomer subunit beta-1	0.709	Q2
CS_92465_c0_orf1	ATP-dependent zinc metalloprotease FtsH	0.697	Q2
CS_92565_c2_orf1		0.667	Q2
CS_92578_c0_orf1	ubiquitin carboxyl-terminal hydrolase 12-like	0.749	Q2
CS_92625_c0_orf1	pre-mRNA-splicing factor SYF1-like	0.71	Q2
CS_92649_c1_orf1	AP-1 complex subunit gamma-2, putative	0.738	Q2
CS_92689_c0_orf1	receptor-like protein kinase FERONIA-like	0.767	Q2
CS_92705_c0_orf2	predicted protein	0.742	Q2
CS_92753_c0_orf1	cytochrome P450 89A2-like	0.695	Q2
CS_92840_c0_orf1	cytochrome P450 71A1-like	0.707	Q2
CS_92842_c0_orf1	exportin-1 isoform 1	0.768	Q2
CS_92940_c0_orf1	histone deacetylase 19-like	0.71	Q2
CS_92986_c0_orf1	elongation factor 2-like	0.689	Q2
CS_93052_c0_orf2	CCR4-NOT transcription complex subunit 1-like	0.737	Q2
CS_93085_c0_orf1	E3 ubiquitin-protein ligase UPL1-like	0.702	Q2
CS_93117_c0_orf1	predicted protein	0.728	Q2
CS_93152_c0_orf1	metal ion binding protein, putative	0.698	Q2
CS_93236_c0_orf1	serine hydroxymethyltransferase, putative	0.732	Q2
CS_93255_c0_orf1	uncharacterized protein	0.736	Q2
CS_93271_c0_orf1	predicted protein	0.703	Q2
CS_93295_c0_orf1	heat-shock protein, putative	0.743	Q2
CS_93308_c0_orf1	NADH dehydrogenase	0.744	Q2
CS_93310_c0_orf1	predicted protein	0.746	Q2
CS_93319_c0_orf1	40S ribosomal protein S16B	0.753	Q2
CS_93328_c0_orf1	uncharacterized protein LOC100527754	0.714	Q2
CS_93357_c0_orf1	vacuolar H+-translocating inorganic pyrophosphatase	0.741	Q2
CS_93495_c0_orf1	glyoxysomal fatty acid beta-oxidation multifunctional protein MFP-a	0.695	Q2
CS_93536_c0_orf1	conserved hypothetical protein	0.76	Q2
CS_93731_c0_orf1	malate dehydrogenase	0.733	Q2
CS_93759_c0_orf1	calcium ion binding protein, putative	0.68	Q2
CS_93818_c0_orf1	predicted protein	0.704	Q2
CS_94011_c0_orf1	Sulfite reductase	0.673	Q2
CS_94075_c0_orf1	probable methionyl-tRNA synthetase	0.744	Q2
CS_94131_c0_orf1	predicted protein	0.694	Q2
CS_94187_c0_orf1	conserved hypothetical protein	0.741	Q2
CS_94329_c0_orf1		0.768	Q2
CS_94370_c0_orf1	superkiller viralicidic activity 2-like 2-like	0.755	Q2
CS_94564_c0_orf1	tip120, putative	0.697	Q2
CS_94567_c0_orf1	heme oxygenase 1, chloroplastic-like	0.765	Q2
CS_94680_c0_orf1	10-formyltetrahydrofolate synthetase	0.694	Q2
CS_94791_c0_orf1	conserved hypothetical protein	0.669	Q2
CS_94960_c0_orf1		0.733	Q2
CS_94985_c0_orf1	UDP-sulfoquinovose synthase, chloroplastic	0.707	Q2
CS_94987_c0_orf1	glucose-6-phosphate 1-dehydrogenase, cytoplasmic isoform	0.722	Q2
CS_95058_c0_orf1	Cis-zeatin O-glucosyltransferase	0.756	Q2
CS_95071_c0_orf1	C2 domain-containing protein C31G5.15-like	0.67	Q2
CS_95845_c0_orf1	AT-rich interactive domain-containing protein 2	0.748	Q2
CS_95982_c0_orf1		0.713	Q2
CS_96143_c0_orf1	predicted protein	0.769	Q2
CS_96359_c0_orf1	putative dihydroflavonol-4-reductase	0.742	Q2
CS_96903_c0_orf1	Zeta-carotene desaturase, chloroplast precursor, putative	0.698	Q2
CS_97008_c0_orf1	glucose-1-phosphate adenylyltransferase large subunit 1-like	0.73	Q2
CS_179878_c0_orf1	copper binding protein 6	1.383	Q3
CS_329845_c0_orf1	TGA10 transcription factor	1.308	Q3
CS_44945_c0_orf1	hydrolase, hydrolyzing O-glycosyl compounds, putative	1.452	Q3
CS_48346_c1_orf1	putative enoyl-acyl-carrier-protein reductase	1.373	Q3
CS_48410_c0_orf1	predicted protein	1.314	Q3
CS_48581_c0_orf1	3-isopropylmalate dehydratase small subunit-like	1.351	Q3
CS_48602_c0_orf1	F1-ATP synthase delta subunit	1.333	Q3
CS_48637_c0_orf1	unnamed protein product	1.377	Q3
CS_48673_c0_orf1	thioredoxin H-type 8	1.38	Q3
CS_48674_c0_orf1	predicted protein	1.35	Q3
CS_48687_c1_orf1	SKP1-like protein 1A-like	1.453	Q3
CS_48759_c0_orf1	hypothetical protein VITISV_028023	1.325	Q3
CS_48852_c0_orf1	phosphoglycerate kinase, cytosolic-like	1.482	Q3
CS_48859_c0_orf1	predicted protein	1.347	Q3
CS_48861_c0_orf1	Heat shock protein 90	1.43	Q3
CS_48914_c1_orf1	predicted protein	1.4	Q3
CS_48961_c0_orf1		1.459	Q3
CS_49140_c0_orf1	ATP citrate lyase alpha subunit	1.337	Q3
CS_496040_c0_orf1	cucumisin-like	1.493	Q3
CS_49756_c0_orf1	histone 2	1.359	Q3
CS_50218_c0_orf1	probable cinnamyl alcohol dehydrogenase 9	1.418	Q3
CS_50246_c0_orf1	protein SET	1.342	Q3
CS_50280_c0_orf1	protein FMP32, mitochondrial-like	1.386	Q3
CS_50533_c0_orf1	alcohol dehydrogenase, putative	1.322	Q3
CS_549683_c0_orf1	predicted protein	1.436	Q3
CS_56941_c0_orf1	actin	1.304	Q3
CS_58937_c0_orf1		1.315	Q3
CS_59137_c0_orf1	predicted protein	1.449	Q3
CS_61523_c0_orf1	predicted protein	1.366	Q3
CS_62820_c1_orf1	cucumisin-like	1.481	Q3
CS_63198_c0_orf1	malate dehydrogenase, NAD-dependent	1.336	Q3
CS_63829_c0_orf1	hypothetical protein ARALYDRAFT_486090	1.4	Q3
CS_64917_c0_orf1	thiolase II	1.458	Q3
CS_65347_c0_orf1	predicted protein	1.424	Q3
CS_65523_c0_orf1	tropinone reductase homolog At1g07440	1.306	Q3
CS_65985_c0_orf1	calreticulin-like	1.344	Q3
CS_69038_c0_orf1	syntaxin, putative	1.399	Q3
CS_69657_c0_orf1	unnamed protein product	1.328	Q3
CS_70411_c0_orf1	N-carbamoyl-L-amino acid hydrolase-like	1.354	Q3
CS_70605_c1_orf1	predicted protein	1.41	Q3
CS_71659_c0_orf1	uncharacterized protein LOC100266920	1.362	Q3
CS_72454_c0_orf1	unnamed protein product	1.316	Q3
CS_72650_c0_orf1	predicted protein	1.415	Q3
CS_73030_c0_orf1		1.471	Q3
CS_74194_c0_orf1	phosphomevalonate kinase	1.301	Q3
CS_75861_c0_orf1	predicted protein	1.433	Q3
CS_75974_c0_orf1	Cu/Zn-superoxide dismutase copper chaperone precursor	1.395	Q3
CS_76484_c0_orf1	uncharacterized protein LOC100808386	1.36	Q3
CS_76815_c0_orf1	predicted protein	1.412	Q3
CS_77134_c0_orf1	cytosolic alpha-amylase	1.352	Q3
CS_77214_c0_orf1	Proteasome subunit alpha type	1.454	Q3
CS_77373_c0_orf1	uncharacterized protein LOC100800171	1.453	Q3
CS_77462_c1_orf1	cysteine synthase	1.314	Q3
CS_78558_c0_orf1	unnamed protein product	1.466	Q3
CS_78910_c0_orf1	leucine-rich repeat-containing protein, putative	1.36	Q3
CS_79366_c0_orf1	Alpha-soluble NSF attachment protein	1.305	Q3
CS_79549_c0_orf1	Periplasmic beta-glucosidase precursor, putative	1.345	Q3
CS_79936_c1_orf1	60S ribosomal protein l9	1.355	Q3
CS_79937_c1_orf1	predicted protein	1.352	Q3
CS_80000_c0_orf1	profilin	1.396	Q3
CS_80011_c0_orf1	ATP synthase delta subunit 2	1.319	Q3
CS_80192_c0_orf1	Protein C6orf149, putative	1.311	Q3
CS_80196_c0_orf1	dnaJ homolog subfamily B member 11	1.324	Q3
CS_80208_c0_orf1		1.307	Q3
CS_80391_c0_orf1	Xylem serine proteinase 1 precursor, putative	1.325	Q3
CS_80535_c0_orf1	predicted protein	1.405	Q3
CS_81665_c0_orf1	hypothetical protein POPTRDRAFT_832983	1.343	Q3
CS_82000_c0_orf2	transcription initiation factor iib, putative	1.352	Q3
CS_83450_c1_orf1	Far upstream element-binding protein, putative	1.365	Q3
CS_83710_c0_orf1	unnamed protein product	1.401	Q3
CS_83713_c0_orf1	heme-binding-like protein At3g10130, chloroplastic-like	1.41	Q3
CS_83794_c0_orf1	predicted protein	1.461	Q3
CS_83809_c0_orf1	predicted protein	1.392	Q3
CS_83952_c0_orf1	nitrogen fixation protein nifu, putative	1.346	Q3
CS_84027_c0_orf1	Thioredoxin H-type	1.342	Q3
CS_84124_c0_orf1	formamidase isoform 2	1.395	Q3
CS_84262_c0_orf1	RecName: Full=Plastid-lipid-associated protein, chloroplastic_ AltName: Full=CitPAP_ Flags: Precursor &gt_gi_3928760_dbj_BAA34702.1_ homolog to plastid-lipid-associated protein	1.477	Q3
CS_84371_c0_orf1	predicted protein	1.429	Q3
CS_84379_c1_orf1	Glucan endo-1,3-beta-glucosidase precursor, putative	1.474	Q3
CS_84516_c0_orf1	predicted protein	1.466	Q3
CS_84571_c0_orf1	predicted protein	1.46	Q3
CS_84588_c1_orf2	Polygalacturonase precursor, putative	1.316	Q3
CS_84673_c0_orf1	uncharacterized protein LOC100500111	1.384	Q3
CS_84989_c0_orf1	KH domain-containing protein At4g18375 isoform 1	1.473	Q3
CS_85007_c0_orf1	isopentenyl pyrophosphate isomerase	1.463	Q3
CS_85015_c0_orf1	predicted protein	1.322	Q3
CS_85022_c0_orf1	predicted protein	1.315	Q3
CS_85131_c0_orf1	predicted protein	1.392	Q3
CS_85302_c0_orf1	Minor allergen Alt a, putative	1.342	Q3
CS_85483_c0_orf1	RNA binding protein, putative	1.394	Q3
CS_86034_c2_orf1	uncharacterized protein LOC100244691	1.333	Q3
CS_86091_c0_orf1	uncharacterized protein At2g39795, mitochondrial-like	1.331	Q3
CS_86348_c0_orf1	protein SET	1.355	Q3
CS_86506_c1_orf1	uncharacterized protein LOC100527297	1.319	Q3
CS_86555_c0_orf1	unnamed protein product	1.345	Q3
CS_86753_c0_orf1	cysteine protease, putative	1.337	Q3
CS_86982_c1_orf1	14-3-3 protein 2	1.424	Q3
CS_86994_c0_orf1	unnamed protein product	1.442	Q3
CS_87333_c0_orf1	predicted protein	1.321	Q3
CS_87385_c1_orf1	3-hydroxyisobutyryl-CoA hydrolase-like protein 3, mitochondrial-like isoform 1	1.412	Q3
CS_87593_c0_orf1	unnamed protein product	1.329	Q3
CS_87637_c0_orf1	Cationic peroxidase 2 precursor, putative	1.403	Q3
CS_87778_c0_orf1	Serine carboxypeptidase	1.382	Q3
CS_87788_c0_orf1	phosphoglycerate kinase, putative	1.333	Q3
CS_88020_c0_orf1	predicted protein	1.44	Q3
CS_88121_c0_orf1	Xylem serine proteinase 1 precursor, putative	1.313	Q3
CS_88153_c0_orf1	puromycin-sensitive aminopeptidase	1.326	Q3
CS_88158_c0_orf1	cytosolic glutamine synthetase beta2	1.477	Q3
CS_88167_c0_orf1	hypothetical protein VITISV_025150	1.443	Q3
CS_88213_c1_orf1	heat shock protein 70	1.4	Q3
CS_88287_c0_orf1	proteasome subunit beta type 6,9, putative	1.392	Q3
CS_88306_c0_orf1	cinnamate 4-hydroxylase	1.484	Q3
CS_88308_c0_orf1	FAS-associated factor 2-B-like	1.325	Q3
CS_88722_c0_orf1	chaperonin CPN60-2, mitochondrial isoform 1	1.402	Q3
CS_88726_c1_orf1	predicted protein	1.437	Q3
CS_88993_c0_orf1	uncharacterized protein LOC100809006	1.399	Q3
CS_89009_c0_orf1	cysteine proteinase RD21a-like	1.46	Q3
CS_89234_c0_orf1	uncharacterized protein LOC100256823	1.339	Q3
CS_89751_c1_orf1	VHS domain-containing protein At3g16270	1.399	Q3
CS_89852_c0_orf1	protein disulfide isomerase, putative	1.404	Q3
CS_89921_c0_orf1	predicted protein	1.475	Q3
CS_90269_c0_orf1	lysM domain-containing GPI-anchored protein 2	1.47	Q3
CS_90324_c2_orf1	predicted protein	1.416	Q3
CS_90496_c3_orf2	probable prefoldin subunit 3	1.424	Q3
CS_90640_c0_orf1	peroxidase (EC 1.11.1.7) A3a precursor - Japanese aspen x large-toothed aspen &gt_gi_1255661_dbj_BAA07240.1_ peroidase precursor	1.375	Q3
CS_90928_c2_orf1	sorting nexin-1	1.393	Q3
CS_91120_c0_orf1	glucan endo-1,3-beta-glucosidase 13	1.355	Q3
CS_91179_c0_orf1	short-chain type dehydrogenase, putative	1.354	Q3
CS_91214_c0_orf1	plasma intrinsic protein 2,1	1.496	Q3
CS_91244_c0_orf2	unnamed protein product	1.41	Q3
CS_91302_c2_orf1	GTP-dependent nucleic acid-binding protein engD	1.394	Q3
CS_91628_c0_orf1	glutathione reductase, cytosolic	1.408	Q3
CS_91786_c1_orf1	predicted protein	1.307	Q3
CS_91951_c0_orf1	Quinone oxidoreductase, putative	1.498	Q3
CS_91965_c0_orf2	acid phosphatase, putative	1.416	Q3
CS_92254_c0_orf1		1.4	Q3
CS_92263_c0_orf2	predicted protein	1.307	Q3
CS_92525_c0_orf1	predicted protein	1.394	Q3
CS_92803_c0_orf1	uncharacterized protein LOC100259454	1.315	Q3
CS_92811_c0_orf1	peptide transporter PTR2-like	1.315	Q3
CS_92901_c3_orf1	cysteine protease inhibitor cystatin	1.373	Q3
CS_92936_c0_orf1	epidermis-specific secreted glycoprotein EP1-like	1.399	Q3
CS_93024_c0_orf1	uncharacterized protein LOC100809896	1.469	Q3
CS_93061_c0_orf1	probable LRR receptor-like serine/threonine-protein kinase At1g56130-like	1.352	Q3
CS_93188_c0_orf1	heat shock protein 70	1.476	Q3
CS_93331_c0_orf1	unnamed protein product	1.334	Q3
CS_93398_c0_orf1	uncharacterized protein LOC100782338	1.303	Q3
CS_93478_c0_orf1	4-hydroxy-3-methylbut-2-enyl diphosphate reductase	1.355	Q3
CS_93511_c0_orf1	thioredoxin reductase 2-like	1.362	Q3
CS_93552_c0_orf1	uncharacterized protein LOC100250699	1.482	Q3
CS_93630_c0_orf1	endo-1,3-1,4-beta-d-glucanase, putative	1.492	Q3
CS_93805_c0_orf1		1.329	Q3
CS_93816_c0_orf1	conserved hypothetical protein	1.321	Q3
CS_93835_c0_orf1	eukaryotic translation initiation factor 3f, eif3f, putative	1.314	Q3
CS_93905_c0_orf1	glycine-rich RNA-binding protein 2, mitochondrial-like	1.418	Q3
CS_94092_c0_orf1	conserved hypothetical protein	1.363	Q3
CS_94128_c0_orf1	catalytic, putative	1.382	Q3
CS_94188_c0_orf1	DNA-damage-repair/toleration protein DRT102-like isoform 2	1.361	Q3
CS_94257_c0_orf1	unnamed protein product	1.46	Q3
CS_94311_c0_orf1	Protein yrdA, putative	1.374	Q3
CS_94427_c0_orf1	probable protein phosphatase 2C 76	1.332	Q3
CS_94579_c0_orf1	predicted protein	1.488	Q3
CS_94593_c0_orf1	predicted protein	1.469	Q3
CS_94676_c0_orf1	short-chain dehydrogenase TIC 32, chloroplastic	1.428	Q3
CS_94756_c0_orf1	ATP-dependent Clp protease proteolytic subunit 2, mitochondrial-like	1.305	Q3
CS_95158_c0_orf1	endoplasmin homolog	1.307	Q3
CS_95210_c0_orf1	predicted protein	1.354	Q3
CS_95239_c0_orf1	putative L-galactose-1-phosphate phosphatase	1.435	Q3
CS_95557_c0_orf1	unnamed protein product	1.337	Q3
CS_96846_c0_orf1	unnamed protein product	1.437	Q3
CS_98637_c0_orf1	5-methyltetrahydropteroyltriglutamate--homocysteine methyltransferase-like	1.402	Q3
CS_98693_c0_orf1	dihydrolipoamide dehydrogenase, putative	1.481	Q3
CS_100114_c0_orf1	Major latex protein, putative	4.97	Q4
CS_156174_c0_orf1	serine carboxypeptidase-like 18	1.815	Q4
CS_158129_c0_orf1	aspartic proteinase Asp1	1.641	Q4
CS_324803_c0_orf1	extended synaptotagmin-3-like	1.537	Q4
CS_47735_c0_orf1	nuclear transport factor 2	1.633	Q4
CS_48428_c0_orf1	cationic peroxidase 1	2.038	Q4
CS_48562_c0_orf1	uncharacterized protein LOC100809181, partial	1.534	Q4
CS_48591_c0_orf1	O-methyltransferase-like protein	1.796	Q4
CS_48680_c0_orf1	tropinone reductase homolog isoform 1	1.578	Q4
CS_48683_c0_orf1	flavanone 3-hydroxylase	2.136	Q4
CS_48707_c0_orf1	peroxidase	4.605	Q4
CS_48709_c0_orf1	predicted protein	1.694	Q4
CS_48727_c0_orf1	conserved hypothetical protein	1.647	Q4
CS_48746_c0_orf1	copper transport protein ATOX1	2.55	Q4
CS_48769_c0_orf1	eukaryotic translation initiation factor 3 subunit H	1.571	Q4
CS_48814_c0_orf1	chalcone isomerase	1.607	Q4
CS_49060_c0_orf1	RecName: Full=Acidic endochitinase_ Flags: Precursor &gt_gi_19775_emb_CAA77656.1_ acidic chitinase III	3.002	Q4
CS_49093_c0_orf1	apolipoprotein d, putative	2.137	Q4
CS_49215_c0_orf1	L-type lectin-domain containing receptor kinase IX.1-like	1.735	Q4
CS_49572_c1_orf1	RecName: Full=Probable aspartyl aminopeptidase	1.506	Q4
CS_49832_c0_orf1	ubiquinone biosynthesis protein COQ9-B, mitochondrial	1.647	Q4
CS_50007_c0_orf1	LOW QUALITY PROTEIN: major allergen Pru ar 1-like	3.75	Q4
CS_50026_c0_orf1	predicted protein	1.512	Q4
CS_50033_c0_orf1	unnamed protein product	1.687	Q4
CS_50327_c0_orf1	peroxidase 12-like	1.867	Q4
CS_50364_c0_orf1	thioredoxin H2	1.709	Q4
CS_5264_c0_orf1	Glucan endo-1,3-beta-glucosidase	2.209	Q4
CS_54146_c0_orf1	disease resistance protein RPM1-like	1.863	Q4
CS_54337_c0_orf1	uncharacterized protein LOC100242213	1.586	Q4
CS_61229_c0_orf1	uncharacterized protein LOC100245845	1.654	Q4
CS_6242_c0_orf1	chlorophyll a/b-binding protein	6.359	Q4
CS_62727_c0_orf1	Glucan endo-1,3-beta-glucosidase precursor, putative	2.515	Q4
CS_62766_c0_orf1	LRR-family protein	1.577	Q4
CS_62820_c0_orf1	uncharacterized protein LOC100259879	1.777	Q4
CS_62905_c0_orf1	RecName: Full=Late embryogenesis abundant protein D-34_ Short=LEA D-34 &gt_gi_18501_emb_CAA31594.1_ D-34 Lea protein	1.576	Q4
CS_63132_c0_orf1	unnamed protein product	5.044	Q4
CS_63649_c0_orf1	glutaredoxin-1, grx1, putative	1.86	Q4
CS_64564_c2_orf1	predicted protein	1.866	Q4
CS_65122_c0_orf1	glycine-rich RNA-binding protein, putative	1.729	Q4
CS_65240_c0_orf1	Glucan endo-1,3-beta-glucosidase precursor, putative	1.506	Q4
CS_65941_c0_orf2	beta-galactosidase-like	1.871	Q4
CS_67033_c0_orf1	predicted protein	1.609	Q4
CS_67409_c0_orf1	Bet v 1 allergen	2.786	Q4
CS_67436_c0_orf1	Early nodulin 55-2 precursor, putative	1.74	Q4
CS_68796_c0_orf1		5.581	Q4
CS_68796_c1_orf1	Major latex protein, putative	4.369	Q4
CS_69072_c0_orf1	predicted protein	2.438	Q4
CS_70313_c0_orf1	protein disulfide isomerase, putative	1.628	Q4
CS_70886_c0_orf1	aldehyde dehydrogenase	2.45	Q4
CS_72549_c0_orf1	predicted protein	1.55	Q4
CS_72657_c0_orf1	phenylalanine ammonia-lyase	3.349	Q4
CS_72736_c0_orf1		1.555	Q4
CS_73273_c1_orf1	predicted protein	2.116	Q4
CS_73947_c0_orf1	beta-1,3-glucanase	3.454	Q4
CS_74636_c1_orf1	polyphenol oxidase	2.562	Q4
CS_74957_c0_orf1	predicted protein	1.589	Q4
CS_75215_c0_orf1	predicted protein	1.856	Q4
CS_75702_c0_orf1	REF/SRPP-like protein At1g67360-like isoform 1	1.582	Q4
CS_76254_c0_orf1	unnamed protein product	1.536	Q4
CS_76408_c0_orf1	acetyl-CoA C-acetyltransferase protein	1.546	Q4
CS_76684_c0_orf1	5&apos_-nucleotidase surE	1.897	Q4
CS_76767_c0_orf1	hypothetical protein VITISV_044183	1.711	Q4
CS_77141_c0_orf1	NAD-dependent epimerase/dehydratase	1.623	Q4
CS_77514_c0_orf1	L-gulonolactone oxidase-like	1.899	Q4
CS_77884_c0_orf1	predicted protein	1.55	Q4
CS_78699_c2_orf1	Rubber elongation factor protein, putative	2.865	Q4
CS_79143_c0_orf1	predicted protein	2.695	Q4
CS_79588_c0_orf1	predicted protein	1.599	Q4
CS_79984_c0_orf1	protein PHLOEM PROTEIN 2-LIKE A9	1.874	Q4
CS_79986_c0_orf1	ATP-citrate synthase alpha chain protein 1	4.211	Q4
CS_79988_c0_orf1	predicted protein	1.691	Q4
CS_80071_c0_orf1	electron transfer flavoprotein subunit alpha, mitochondrial	1.766	Q4
CS_80091_c0_orf1	hypothetical protein OsI_37074	1.615	Q4
CS_80095_c0_orf1	heat shock protein 70	1.809	Q4
CS_80191_c0_orf1	cytochrome P450 89A2-like	2.184	Q4
CS_80219_c0_orf1	farnesyl pyrophosphate synthase	1.503	Q4
CS_80360_c0_orf1	stress and pathogenesis-related protein	2.299	Q4
CS_80412_c0_orf1	40S ribosomal protein S14, putative	1.648	Q4
CS_80729_c0_orf1		2.631	Q4
CS_82781_c0_orf1	elongation factor ts, putative	1.597	Q4
CS_83300_c1_orf1	late embryogenesis abundant protein D-34-like	3.091	Q4
CS_83380_c0_orf1	beta-D-galactosidase	1.521	Q4
CS_83380_c0_orf2	beta-D-galactosidase	1.57	Q4
CS_83523_c0_orf1	alpha-amylase/subtilisin inhibitor-like	1.68	Q4
CS_83536_c0_orf1	predicted protein	1.516	Q4
CS_83766_c0_orf1	conserved hypothetical protein	1.885	Q4
CS_83832_c0_orf1	lysine histidine transporter 1-like	5.175	Q4
CS_83924_c0_orf1	hydroxymethylglutaryl-CoA synthase	3.526	Q4
CS_84035_c0_orf1	naringenin-chalcone synthase	2.204	Q4
CS_84040_c0_orf1	Csf-1	1.533	Q4
CS_84253_c0_orf1	40S ribosomal protein S14, putative	1.613	Q4
CS_84398_c0_orf1	l-lactate dehydrogenase, putative	2.169	Q4
CS_84567_c0_orf1	NADP-dependent alkenal double bond reductase P2	3.381	Q4
CS_84585_c0_orf1	predicted protein	1.755	Q4
CS_85103_c0_orf1		1.96	Q4
CS_85492_c0_orf1	predicted protein	3.023	Q4
CS_86550_c0_orf1	Stem 28 kDa glycoprotein precursor, putative	1.685	Q4
CS_86698_c0_orf1	hypothetical protein RCOM_1496000	2.692	Q4
CS_86701_c0_orf1	UDP-glucosyltransferase, putative	1.514	Q4
CS_87022_c0_orf1	phenazine biosynthesis protein, putative	1.589	Q4
CS_87060_c0_orf1	predicted protein	1.895	Q4
CS_87088_c0_orf1		2.542	Q4
CS_87261_c0_orf1	GEM-like protein 5-like	1.938	Q4
CS_87504_c2_orf1	cysteine protease, putative	2.296	Q4
CS_87581_c0_orf1	predicted protein	1.603	Q4
CS_87797_c0_orf1	myo-inositol-1 phosphate synthase, putative	3.044	Q4
CS_87940_c0_orf1	thiol protease aleurain-like isoform 1	1.603	Q4
CS_88086_c0_orf1	pectin acetylesterase, putative	1.686	Q4
CS_88330_c0_orf1	phenylalanine ammonia-lyase	2.462	Q4
CS_88345_c1_orf1	arf gtpase-activating protein, putative	1.559	Q4
CS_88440_c0_orf1	uncharacterized protein LOC100251323	1.747	Q4
CS_88927_c0_orf1	caffeoyl-CoA O-methyltransferase	2.71	Q4
CS_89127_c0_orf2	aldose 1-epimerase	2.356	Q4
CS_89224_c1_orf1	predicted protein	1.91	Q4
CS_89318_c1_orf1	salt stress root protein RS1 isoform 3	1.572	Q4
CS_89594_c0_orf1	trehalase	1.718	Q4
CS_89594_c0_orf2	trehalase	1.618	Q4
CS_89649_c1_orf1	soluble epoxide hydrolase	2.134	Q4
CS_89674_c1_orf1	uncharacterized protein LOC100499951	1.603	Q4
CS_89733_c0_orf1	predicted protein	1.847	Q4
CS_89947_c0_orf1	conserved hypothetical protein	1.72	Q4
CS_89951_c0_orf1	heat shock 70 kDa protein, mitochondrial-like	1.718	Q4
CS_90029_c0_orf1	acyl-activating enzyme 10	1.526	Q4
CS_90363_c0_orf1	LOW QUALITY PROTEIN: MLP-like protein 28-like	7.086	Q4
CS_90438_c0_orf1	polyneuridine-aldehyde esterase-like	1.732	Q4
CS_90594_c0_orf1	acidic endochitinase-like	1.874	Q4
CS_90637_c0_orf1	beta-1,3-glucanase	1.986	Q4
CS_90683_c1_orf1	protein transporter, putative	1.612	Q4
CS_90870_c0_orf2	predicted protein	1.922	Q4
CS_91362_c0_orf1	putative DNA repair protein RAD23-3 isoform 1	1.539	Q4
CS_91509_c0_orf1	predicted protein	1.766	Q4
CS_91758_c0_orf1	predicted protein	1.576	Q4
CS_91814_c1_orf1	unnamed protein product	1.656	Q4
CS_92045_c1_orf1	GDSL esterase/lipase 1	1.753	Q4
CS_92174_c1_orf1	ethylene insensitive 2	3.589	Q4
CS_92177_c1_orf1	predicted protein	1.866	Q4
CS_92246_c2_orf1	brefeldin A resistance protein-like	1.507	Q4
CS_92305_c1_orf1	predicted protein	1.643	Q4
CS_92592_c0_orf1	high affinity cationic amino acid transporter 1-like isoform 1	1.799	Q4
CS_92901_c0_orf1	predicted protein	1.668	Q4
CS_93138_c0_orf1	translationally controlled tumor protein	1.503	Q4
CS_93211_c0_orf1	conserved hypothetical protein	2.154	Q4
CS_93232_c0_orf1	chalcone isomerase-like protein	1.981	Q4
CS_93262_c0_orf1	chalcone synthase	2.792	Q4
CS_93263_c0_orf1	Pectinesterase inhibitor, putative	1.572	Q4
CS_93283_c0_orf1	Ubiquitin-fold modifier 1 precursor, putative	1.607	Q4
CS_93316_c0_orf1	predicted protein	2.1	Q4
CS_93347_c0_orf1	protein disulfide-isomerase	1.564	Q4
CS_93350_c0_orf1	conserved hypothetical protein	1.626	Q4
CS_93352_c0_orf1	alpha-amylase/subtilisin inhibitor-like	2.972	Q4
CS_93358_c0_orf1	endochitinase	2.138	Q4
CS_93369_c0_orf1	protein disufide isomerase-like protein precursor	1.557	Q4
CS_93486_c0_orf1	unnamed protein product	1.744	Q4
CS_93569_c0_orf1	Auxin-induced in root cultures protein 12 precursor, putative	1.599	Q4
CS_93611_c0_orf1	cell wall invertase	2.973	Q4
CS_93655_c0_orf1	Rhicadhesin receptor precursor, putative	1.522	Q4
CS_93683_c0_orf1	putative serine carboxypeptidase precursor	1.617	Q4
CS_93796_c0_orf1	basic 7S globulin	3.608	Q4
CS_94044_c0_orf1	predicted protein	1.645	Q4
CS_94164_c0_orf1	fumarylacetoacetate hydrolase, putative	1.528	Q4
CS_94193_c0_orf1	predicted protein	1.666	Q4
CS_94293_c0_orf1	uncharacterized protein LOC100244246	1.927	Q4
CS_94340_c0_orf1	uncharacterized protein LOC100793483	1.53	Q4
CS_94348_c0_orf1	dihydroflavonol-4-reductase	2.109	Q4
CS_94352_c0_orf1	stress and pathogenesis-related protein	1.925	Q4
CS_94809_c0_orf1	uncharacterized protein LOC100267615 isoform 1	1.678	Q4
CS_95056_c0_orf1	uncharacterized protein LOC100791538	1.805	Q4
CS_95503_c0_orf1	uncharacterized protein LOC100263614	1.807	Q4
CS_95586_c0_orf1	uncharacterized protein LOC100264936	1.602	Q4
CS_96341_c0_orf1	upstream element-binding protein	1.525	Q4
CS_96485_c0_orf1	uncharacterized protein LOC100305543	1.905	Q4

## Sheet: Sheet1
Q1(0~1/1.5)	119
Q2(1/1.5~1/1.3)	260
Q3(1.3~1.5)	172
Q4(>1.5)	171
