# Supplementary material for: Comparative Proteomic Analysis of the Graft Unions in Hickory (Carya cathayensis) Provides Insights into Response Mechanisms to Grafting Process
Source: Front Plant Sci. 2017 Apr 27;8:676. doi: 10.3389/fpls.2017.00676 (PMC5406401; doi:10.3389/fpls.2017.00676)
Supplement: Supplementary file 3 [file Table_3.XLSX]

## Sheet: Sheet1
Table S3 List of the significantly enriched GO terms.
GO Terms Level 1	GO Terms Description	GO Terms Level	GO Terms ID	Mapping	Background	All Mapping	All Background	Fold Enrichment	Fisher' exact test P value	FDR	-log10(p value)	Related Protein
Molecular Function	UDP-glycosyltransferase activity	5	GO:0008194	8	13	529	2476	2.88	0.00991305	0.047087	2	CS_91266_c0_orf1 CS_90653_c3_orf1 CS_80285_c0_orf1 CS_93438_c0_orf1 CS_86843_c0_orf1 CS_83071_c0_orf1 CS_88971_c0_orf1 CS_68910_c0_orf1
	glucosyltransferase activity	6	GO:0046527	8	13	529	2476	2.88	0.00991305	0.047087	2	CS_91266_c0_orf1 CS_90653_c3_orf1 CS_80285_c0_orf1 CS_93438_c0_orf1 CS_86843_c0_orf1 CS_83071_c0_orf1 CS_88971_c0_orf1 CS_68910_c0_orf1
	UDP-glucosyltransferase activity	7	GO:0035251	8	13	529	2476	2.88	0.00991305	0.047087	2	CS_91266_c0_orf1 CS_90653_c3_orf1 CS_80285_c0_orf1 CS_93438_c0_orf1 CS_86843_c0_orf1 CS_83071_c0_orf1 CS_88971_c0_orf1 CS_68910_c0_orf1
	NADP binding	6	GO:0050661	10	21	529	2476	2.23	0.0211943	0.0575274	1.67	CS_93331_c0_orf1 CS_85457_c0_orf2 CS_84916_c0_orf1 CS_94602_c0_orf1 CS_68416_c0_orf1 CS_93790_c0_orf1 CS_94709_c0_orf1 CS_94987_c0_orf1 CS_85457_c0_orf1 CS_91628_c0_orf1
	heme binding	5	GO:0020037	20	60	529	2476	1.56	0.0386137	0.0611383	1.41	CS_74969_c1_orf1 CS_92753_c0_orf1 CS_92840_c0_orf1 CS_85680_c0_orf1 CS_70161_c0_orf1 CS_87461_c0_orf1 CS_49083_c1_orf1 CS_93648_c0_orf1 CS_88306_c0_orf1 CS_80372_c0_orf1 CS_94011_c0_orf1 CS_50327_c0_orf1 CS_75090_c0_orf1 CS_70835_c0_orf1 CS_48707_c0_orf1 CS_80191_c0_orf1 CS_87637_c0_orf1 CS_92257_c0_orf1 CS_76087_c1_orf1 CS_90640_c0_orf1
	protein domain specific binding	4	GO:0019904	6	10	529	2476	2.81	0.0420314	0.0570425	1.38	CS_79977_c0_orf1 CS_88114_c0_orf1 CS_86982_c1_orf1 CS_48695_c0_orf1 CS_93300_c0_orf1 CS_72761_c1_orf1
	antioxidant activity	2	GO:0016209	14	38	529	2476	1.72	0.0448825	0.0501628	1.35	CS_74969_c1_orf1 CS_70161_c0_orf1 CS_87461_c0_orf1 CS_75090_c0_orf1 CS_93511_c0_orf1 CS_48707_c0_orf1 CS_68416_c0_orf1 CS_87637_c0_orf1 CS_80372_c0_orf1 CS_76087_c1_orf1 CS_91628_c0_orf1 CS_90640_c0_orf1 CS_91659_c1_orf1 CS_50327_c0_orf1
Cellular Component	bounding membrane of organelle	5	GO:0098588	13	27	154	703	2.2	0.00610009	0.0579508	2.21	CS_92665_c1_orf1 CS_48723_c0_orf1 CS_93563_c0_orf1 CS_93861_c0_orf1 CS_93021_c0_orf1 CS_90794_c0_orf1 CS_70835_c0_orf1 CS_84524_c1_orf1 CS_73441_c0_orf1 CS_65710_c0_orf1 CS_92440_c0_orf1 CS_86907_c0_orf1 CS_83227_c0_orf1
	endomembrane system	4	GO:0012505	17	41	154	703	1.89	0.00743978	0.0471186	2.13	CS_92246_c2_orf1 CS_92665_c1_orf1 CS_48723_c0_orf1 CS_93563_c0_orf1 CS_93369_c0_orf1 CS_93021_c0_orf1 CS_90794_c0_orf1 CS_90733_c0_orf1 CS_74889_c0_orf1 CS_83536_c0_orf1 CS_93347_c0_orf1 CS_85103_c0_orf1 CS_73441_c0_orf1 CS_70313_c0_orf1 CS_65710_c0_orf1 CS_92440_c0_orf1 CS_65985_c0_orf1
	endoplasmic reticulum	8	GO:0005783	9	18	154	703	2.28	0.0249593	0.0592785	1.6	CS_48723_c0_orf1 CS_93563_c0_orf1 CS_93369_c0_orf1 CS_93347_c0_orf1 CS_83536_c0_orf1 CS_85103_c0_orf1 CS_73441_c0_orf1 CS_70313_c0_orf1 CS_65985_c0_orf1
Biological Process	response to stress	3	GO:0006950	30	80	431	1898	1.65	0.00337341	0.0640948	2.47	CS_80208_c0_orf1 CS_95586_c0_orf1 CS_74969_c1_orf1 CS_85131_c1_orf1 CS_70161_c0_orf1 CS_87461_c0_orf1 CS_93511_c0_orf1 CS_89674_c1_orf1 CS_48606_c0_orf1 CS_91362_c0_orf1 CS_90363_c0_orf1 CS_80372_c0_orf1 CS_93245_c0_orf1 CS_50327_c0_orf1 CS_100114_c0_orf1 CS_64585_c0_orf1 CS_75090_c0_orf1 CS_48861_c0_orf1 CS_67409_c0_orf1 CS_48707_c0_orf1 CS_94352_c0_orf1 CS_87637_c0_orf1 CS_80729_c0_orf1 CS_9092…
	response to oxygen-containing compound	4	GO:1901700	5	6	431	1898	3.67	0.0263392	0.055605	1.58	CS_80729_c0_orf1 CS_48606_c0_orf1 CS_93322_c0_orf1 CS_93245_c0_orf1 CS_93511_c0_orf1
	response to acid chemical	4	GO:0001101	4	4	431	1898	4.4	0.0384441	0.0730438	1.42	CS_80729_c0_orf1 CS_48606_c0_orf1 CS_93322_c0_orf1 CS_93245_c0_orf1
	response to water	5	GO:0009415	4	4	431	1898	4.4	0.0384441	0.0730438	1.42	CS_80729_c0_orf1 CS_48606_c0_orf1 CS_93322_c0_orf1 CS_93245_c0_orf1
	monosaccharide metabolic process	6	GO:0005996	13	32	431	1898	1.79	0.0403167	0.0589244	1.39	CS_93331_c0_orf1 CS_85457_c0_orf2 CS_84916_c0_orf1 CS_80254_c1_orf1 CS_94602_c0_orf1 CS_89539_c0_orf1 CS_80254_c0_orf1 CS_94044_c0_orf1 CS_94987_c0_orf1 CS_69663_c0_orf1 CS_45257_c0_orf1 CS_85457_c0_orf1 CS_78628_c0_orf1
	cellular homeostasis	5	GO:0019725	16	43	431	1898	1.64	0.044371	0.0562033	1.35	CS_93827_c0_orf1 CS_48673_c0_orf1 CS_93369_c0_orf1 CS_68416_c0_orf1 CS_83536_c0_orf1 CS_93347_c0_orf1 CS_86802_c0_orf1 CS_95557_c0_orf1 CS_70313_c0_orf1 CS_91628_c0_orf1 CS_48921_c0_orf1 CS_92852_c0_orf1 CS_89852_c0_orf1 CS_93310_c0_orf1 CS_63649_c0_orf1 CS_83783_c0_orf1
	homeostatic process	4	GO:0042592	16	43	431	1898	1.64	0.044371	0.0562033	1.35	CS_93827_c0_orf1 CS_48673_c0_orf1 CS_93369_c0_orf1 CS_68416_c0_orf1 CS_83536_c0_orf1 CS_93347_c0_orf1 CS_86802_c0_orf1 CS_95557_c0_orf1 CS_70313_c0_orf1 CS_91628_c0_orf1 CS_48921_c0_orf1 CS_92852_c0_orf1 CS_89852_c0_orf1 CS_93310_c0_orf1 CS_63649_c0_orf1 CS_83783_c0_orf1
	glucose metabolic process	8	GO:0006006	9	19	431	1898	2.09	0.0455854	0.0481179	1.34	CS_93331_c0_orf1 CS_85457_c0_orf2 CS_84916_c0_orf1 CS_80254_c1_orf1 CS_94602_c0_orf1 CS_80254_c0_orf1 CS_69663_c0_orf1 CS_94987_c0_orf1 CS_85457_c0_orf1
	cell redox homeostasis	6	GO:0045454	15	40	431	1898	1.65	0.0498449	0.0498449	1.3	CS_89852_c0_orf1 CS_93827_c0_orf1 CS_48673_c0_orf1 CS_93310_c0_orf1 CS_93369_c0_orf1 CS_68416_c0_orf1 CS_83536_c0_orf1 CS_63649_c0_orf1 CS_93347_c0_orf1 CS_86802_c0_orf1 CS_95557_c0_orf1 CS_70313_c0_orf1 CS_91628_c0_orf1 CS_48921_c0_orf1 CS_92852_c0_orf1
