# Supplementary material for: Comparative Proteomic Analysis of the Graft Unions in Hickory (Carya cathayensis) Provides Insights into Response Mechanisms to Grafting Process
Source: Front Plant Sci. 2017 Apr 27;8:676. doi: 10.3389/fpls.2017.00676 (PMC5406401; doi:10.3389/fpls.2017.00676)
Supplement: Supplementary file 4 [file Table_4.XLSX]

## Sheet: Sheet1
Table S4 List of the significantly enriched protein domain.
Domain Description	Mapping	Background	All Mapping	All Backgroud	Fold enrichment	Fisher' exact test p value	FDR	-log10(P value)	Related Protein
Immunoglobulin-like fold	8	11	594	2909	3.56	0.00216488	0.0281434	2.66	CS_69951_c0_orf1 CS_93715_c0_orf1 CS_90760_c0_orf1 CS_80729_c0_orf1 CS_86413_c0_orf2 CS_93322_c0_orf1 CS_62735_c0_orf1 CS_88407_c0_orf1
Glycosyl transferase, family 1	8	12	594	2909	3.26	0.00428982	0.0278838	2.37	CS_80285_c0_orf1 CS_93438_c0_orf1 CS_86843_c0_orf1 CS_88971_c0_orf1 CS_68910_c0_orf1 CS_91266_c0_orf1 CS_90653_c3_orf1 CS_84008_c3_orf1
Glycoside hydrolase, catalytic domain	20	53	594	2909	1.85	0.0061403	0.026608	2.21	CS_86413_c0_orf1 CS_5264_c0_orf1 CS_83380_c0_orf2 CS_90360_c0_orf1 CS_90637_c0_orf1 CS_84817_c0_orf1 CS_90760_c0_orf1 CS_65941_c0_orf2 CS_86413_c0_orf2 CS_62735_c0_orf1 CS_89947_c0_orf1 CS_92491_c3_orf2 CS_88407_c0_orf1 CS_90594_c0_orf1 CS_65240_c0_orf1 CS_44945_c0_orf1 CS_93715_c0_orf1 CS_49060_c0_orf1 CS_69072_c0_orf1 CS_45257_c0_orf1
Glycoside hydrolase superfamily	24	71	594	2909	1.66	0.0109771	0.0356757	1.96	CS_86413_c0_orf1 CS_93924_c0_orf1 CS_5264_c0_orf1 CS_83380_c0_orf2 CS_90360_c0_orf1 CS_90637_c0_orf1 CS_84817_c0_orf1 CS_90760_c0_orf1 CS_65941_c0_orf2 CS_86413_c0_orf2 CS_50518_c0_orf1 CS_62735_c0_orf1 CS_89947_c0_orf1 CS_92491_c3_orf2 CS_88407_c0_orf1 CS_90594_c0_orf1 CS_65240_c0_orf1 CS_44945_c0_orf1 CS_93715_c0_orf1 CS_49060_c0_orf1 CS_69072_c0_orf1 CS_45257_c0_orf1 CS_80535_c0_orf1 CS_79549_…
Glycosyl hydrolase, family 13, all-beta	8	14	594	2909	2.8	0.0127022	0.0330256	1.9	CS_93715_c0_orf1 CS_86413_c0_orf1 CS_93924_c0_orf1 CS_90360_c0_orf1 CS_62735_c0_orf1 CS_50518_c0_orf1 CS_80535_c0_orf1 CS_88407_c0_orf1
Galactose-binding domain-like	10	21	594	2909	2.33	0.0159495	0.0345574	1.8	CS_84386_c0_orf1 CS_76939_c0_orf2 CS_96485_c0_orf1 CS_83380_c0_orf2 CS_88696_c1_orf1 CS_83380_c0_orf1 CS_84817_c0_orf1 CS_65941_c0_orf2 CS_45257_c0_orf1 CS_84516_c0_orf1
Glycosyl hydrolase, family 13, catalytic domain	5	6	594	2909	4.08	0.0180618	0.0335433	1.74	CS_93715_c0_orf1 CS_86413_c0_orf2 CS_90360_c0_orf1 CS_62735_c0_orf1 CS_88407_c0_orf1
Glycosyl hydrolase, family 13, subfamily, catalytic domain	5	6	594	2909	4.08	0.0180618	0.0335433	1.74	CS_93715_c0_orf1 CS_86413_c0_orf2 CS_90360_c0_orf1 CS_62735_c0_orf1 CS_88407_c0_orf1
Thioredoxin domain	11	26	594	2909	2.07	0.0257481	0.0371917	1.59	CS_89852_c0_orf1 CS_93827_c0_orf1 CS_48673_c0_orf1 CS_93369_c0_orf1 CS_93347_c0_orf1 CS_83536_c0_orf1 CS_86802_c0_orf1 CS_95557_c0_orf1 CS_70313_c0_orf1 CS_48921_c0_orf1 CS_92852_c0_orf1
Glycoside hydrolase, family 13, N-terminal	4	4	594	2909	4.9	0.0286087	0.0371913	1.54	CS_93715_c0_orf1 CS_86413_c0_orf2 CS_62735_c0_orf1 CS_88407_c0_orf1
MIF4G-like domain	6	10	594	2909	2.94	0.0351456	0.0415357	1.45	CS_75127_c0_orf1 CS_90279_c0_orf1 CS_91149_c0_orf1 CS_74955_c0_orf1 CS_89033_c0_orf1 CS_91807_c0_orf1
Starch synthase, catalytic domain	5	7	594	2909	3.5	0.035417	0.0383684	1.45	CS_91266_c0_orf1 CS_80285_c0_orf1 CS_84008_c2_orf1 CS_86843_c0_orf1 CS_68910_c0_orf1
Sieve element occlusion, C-terminal	5	7	594	2909	3.5	0.035417	0.0383684	1.45	CS_89838_c0_orf1 CS_61229_c0_orf1 CS_54337_c0_orf1 CS_76029_c0_orf1 CS_76029_c1_orf1
