# Supplementary material for: Comparative Proteomic Analysis of the Graft Unions in Hickory (Carya cathayensis) Provides Insights into Response Mechanisms to Grafting Process
Source: Front Plant Sci. 2017 Apr 27;8:676. doi: 10.3389/fpls.2017.00676 (PMC5406401; doi:10.3389/fpls.2017.00676)
Supplement: Supplementary file 5 [file Table_5.XLSX]

## Sheet: Sheet1
Table S5 Comparative transcriptomics and proteomics of hickory under different grafting process.
ID	protein	transcript	Protein description	Protein name
CS_87411_c0_orf1	0.260628	0.70981	" protein DS12 from 2D-PAGE of leaf, chloroplastic-like"	ZEAMMB73_227344
CS_91066_c0_orf1	-0.0985055	1.0066	" protein DS12 from 2D-PAGE of leaf, chloroplastic-like"	Os08g0242700
CS_92825_c0_orf1	-0.0484122	0.59683	"(S)-2-hydroxy-acid oxidase, putative"	GLO4
CS_93715_c0_orf1	-1.0862	0.98675	"1,4-alpha-glucan-branching enzyme-like"	SBE1
CS_48726_c0_orf1	0.195348	0.51978	"14-3-3 protein, putative"	Os08g0430500
CS_93790_c0_orf1	-0.314733	-0.74006	"1-deoxy-D-xylulose 5-phosphate reductoisomerase, chloroplastic"	DXR
CS_64745_c0_orf1	0.0690147	0.12246	"2,3-bisphosphoglycerate-independent phosphoglycerate mutase isoform 1"	Os05g0482700
CS_48296_c0_orf1	-0.279284	-3.0943	"26.5 kDa heat shock protein, mitochondrial"	HSP23.6
CS_69509_c0_orf1	-0.110916	0.17095	"26S proteasome non-atpase regulatory subunit, putative"	RPN7
CS_91552_c0_orf1	-0.234465	0.62761	"26S proteasome regulatory subunit rpn1, putative"	P0468G03.16
CS_79609_c0_orf1	-0.0174171	0.095571	"2-C-methyl-D-erythritol 4-phosphate cytidylyltransferase, chloroplastic"	ISPD
CS_63110_c0_orf1	-0.411195	0.50766	"2-deoxyglucose-6-phosphate phosphatase, putative"	Os03g0565200
CS_91048_c2_orf1	-0.394032	0.047789	"2-oxoglutarate dehydrogenase, putative"
CS_86020_c0_orf1	-0.614845	0.3006	"30S ribosomal protein S9, chloroplastic"	rps9
CS_66180_c0_orf1	0.339137	0.91777	"31 kDa ribonucleoprotein, chloroplastic isoform 1"	OJ1150_A11.19-2
CS_49032_c1_orf1	0.226509	-0.54183	"33 kDa ribonucleoprotein, chloroplastic-like"	ZEAMMB73_478558
CS_87385_c1_orf1	0.49774	0.066447	"3-hydroxyisobutyryl-CoA hydrolase-like protein 3, mitochondrial-like isoform 1"	ZEAMMB73_518323
CS_88177_c0_orf1	-0.531156	0.65364	"3-isopropylmalate dehydratase, putative"	ZEAMMB73_684541
CS_94993_c0_orf1	0.0579701	-0.12886	"3-isopropylmalate dehydrogenase, chloroplastic"	Si022214m.g
CS_83533_c0_orf1	0.153157	-3.0672	"3-ketoacyl-CoA thiolase 2, peroxisomal-like"	OSJNBb0011A08.2
CS_93651_c0_orf1	0.344828	-0.96547	"4,5-DOPA dioxygenase extradiol-like protein"	ZEAMMB73_940719
CS_93226_c0_orf1	-1.12343	-0.50108	"40S ribosomal protein S11, putative"	ZEAMMB73_050662
CS_80412_c0_orf1	0.720716	-0.32365	"40S ribosomal protein S14, putative"	ZEAMMB73_276859
CS_84253_c0_orf1	0.689746	-0.86594	"40S ribosomal protein S14, putative"	ZEAMMB73_882157
CS_86732_c0_orf1	-0.260152	-0.93307	"40S ribosomal protein S9, putative"	Os03g0154700
CS_48765_c0_orf1	0.280956	0.6515	"5-methyltetrahydrofolate:homocysteine methyltransferase, putative"	Os10g0422200
CS_92423_c0_orf1	0.288063	-1.2829	"5-methyltetrahydropteroyltriglutamate--homocysteine methyltransferase, putative"	Os12g0624000
CS_80202_c2_orf1	0.264236	0.040376	"5-methyltetrahydropteroyltriglutamate--homocysteine methyltransferase, putative"	Os12g0623900
CS_84877_c0_orf1	-0.0709665	-0.41999	"60S ribosomal protein L24, putative"	ZEAMMB73_027749
CS_65567_c0_orf1	-0.564905	-0.75261	"60S ribosomal protein L27a, putative"
CS_93197_c0_orf1	-0.28279	-0.67784	"60S ribosomal protein L6, putative"	ZEAMMB73_276988
CS_73435_c0_orf1	0.0129262	0.21548	"6-phosphofructokinase 4, chloroplastic-like"	ZEAMMB73_064922
CS_92147_c0_orf1	-0.0785637	-0.86473	"6-phosphogluconate dehydrogenase, putative"	ZEAMMB73_684459
CS_88144_c0_orf1	-0.0634092	-1.8799	"A/G-specific adenine glycosylase muty, putative"	ZEAMMB73_693721
CS_83605_c0_orf1	-0.39973	0.45607	"acetyl-CoA carboxylase, putative"	MCCA
CS_48772_c0_orf1	-0.0144996	-1.2553	"acetylglutamate kinase, chloroplastic-like"	P0519E06.37
CS_94109_c0_orf1	-0.360305	-1.0149	"acetyltransferase complex ard1 subunit, putative"	ZEAMMB73_754019
CS_91965_c0_orf2	0.501821	0.11489	"acid phosphatase, putative"	OSJNBb0096M04.130
CS_66054_c0_orf1	-0.171368	-0.74431	"acireductone dioxygenase, putative"	Si037589m.g
CS_80154_c0_orf1	-0.0588937	0.26853	"aconitase, putative"	Os08g0191100
CS_87267_c0_orf1	-0.0923402	0.52585	"aconitase, putative"	Os08g0191100
CS_77370_c1_orf1	-0.164884	-1.37	"aconitase, putative"	Os08g0191100
CS_63415_c0_orf1	0.345964	0.11827	"acyl-CoA binding protein, putative"	Os03g0835600
CS_91919_c0_orf1	-0.286304	0.48129	"acyl-CoA dehydrogenase, putative"	ZEAMMB73_642253
CS_78871_c0_orf1	-0.488026	0.0022007	"acyl-CoA oxidase, putative"	ZEAMMB73_029232
CS_94854_c0_orf1	-0.0320936	-0.082929	"acyl-CoA thioesterase, putative"	ZEAMMB73_403888
CS_89952_c1_orf1	-0.375197	0.27196	"Acyl-protein thioesterase, putative"	ZEAMMB73_309051
CS_86959_c0_orf1	-0.166503	-0.52013	"adenylosuccinate synthetase, putative"	PURA
CS_84397_c0_orf1	-0.258425	0.72795	"alanine--glyoxylate aminotransferase 2 homolog 1, mitochondrial"	Os03g0171900
CS_128031_c0_orf1	-1.40354	-1.0373	"alanine--glyoxylate aminotransferase 2 homolog 2, mitochondrial"	Os03g0338000
CS_70296_c0_orf1	0.214125	-0.11386	"ALBINO3-like protein 1, chloroplastic-like"	ZEAMMB73_868395
CS_50533_c0_orf1	0.402722	-3.4273	"alcohol dehydrogenase, putative"	CAD6
CS_93846_c0_orf1	0.235114	0.03841	"alcohol dehydrogenase, putative"	ZEAMMB73_089421
CS_88276_c1_orf2	-0.378944	-0.098407	"alcohol dehydrogenase, putative"	Os02g0815500
CS_76232_c0_orf1	0.0648829	1.1877	"aldehyde dehydrogenase family 2 member B7, mitochondrial-like"	rf2
CS_92235_c0_orf2	-0.295128	0.25601	"aldehyde dehydrogenase family 3 member I1, chloroplastic-like"	Sb05g005470
CS_93240_c0_orf1	0.117695	-0.013305	"aldehyde dehydrogenase, putative"	ALDH1a
CS_48845_c1_orf1	0.0703893	-0.010526	"aldehyde dehydrogenase, putative"	rf2
CS_48845_c0_orf1	0.0200577	0.06736	"aldehyde dehydrogenase, putative"	ZEAMMB73_653869
CS_94600_c0_orf1	0.0384362	0.39171	"aldo-keto reductase, putative"	P0575F10.14
CS_84803_c0_orf2	-0.00144342	0.84089	"aldo-keto reductase, putative"
CS_84803_c0_orf1	-0.101598	0.84089	"aldo-keto reductase, putative"
CS_86189_c1_orf1	-0.0954196	0.78856	"aldose 1-epimerase, putative"	P0706E03.9
CS_80117_c1_orf3	-0.293359	0.37789	"allantoinase, putative"
CS_80117_c1_orf2	-0.422752	0.37789	"allantoinase, putative"
CS_48942_c0_orf1	0.137504	-3.4531	"allene oxide cyclase 4, chloroplastic"	ZEAMMB73_091885
CS_90360_c0_orf1	-0.58208	0.762	"alpha-amylase, putative"	Os01g0715400
CS_69982_c0_orf1	0.155749	0.86929	"alpha-galactosidase/alpha-n-acetylgalactosaminidase, putative"	Os10g0493600
CS_93924_c0_orf1	-0.295128	0.32909	"alpha-galactosidase/alpha-n-acetylgalactosaminidase, putative"	OSJNBb0062P14.111
CS_92117_c1_orf1	-0.56918	2.2312	"alpha-glucan phosphorylase, H isozyme"	P0529H11.34
CS_80076_c0_orf1	-1.00289	0.88649	"alpha-glucan water dikinase, chloroplastic"	GWD3
CS_91160_c0_orf1	-0.0335695	0.57652	"alpha-glucosidase, putative"	P0504H10.9
CS_85388_c0_orf1	-0.263612	0.21576	"Alpha-L-fucosidase 2 precursor, putative"	ZEAMMB73_900248
CS_101412_c0_orf1	-0.413115	2.0225	"aminoadipic semialdehyde synthase, putative"	LKRSDH
CS_91334_c0_orf1	-0.15682	-0.088836	"aminomethyltransferase, mitochondrial"	Si010230m.g
CS_93213_c0_orf1	-0.104697	-2.5969	"AMP dependent ligase, putative"	Os03g0305100
CS_48848_c0_orf1	-0.104697	-0.48516	"AMP-activated protein kinase, gamma regulatory subunit, putative"	OJ1485_B09.7
CS_87511_c0_orf1	-0.236164	-2.7767	"anthranilate synthase component I-2, chloroplastic-like"	ASA1
CS_90834_c0_orf2	-0.192645	-0.57505	"anthranilate synthase, beta subunit, ASB1"	ZEAMMB73_625875
CS_92649_c1_orf1	-0.438307	0.58091	"AP-1 complex subunit gamma-2, putative"	ZEAMMB73_012108
CS_92103_c0_orf1	-0.41889	0.1255	"AP-2 complex subunit alpha, putative"	ZEAMMB73_012108
CS_49093_c0_orf1	1.09559	2.6171	"apolipoprotein d, putative"
CS_48856_c0_orf1	0.285698	-0.89327	"apolipoprotein d, putative"
CS_48703_c0_orf1	-0.153607	1.6889	"Aquaporin PIP1.1, putative"	PIP1-1
CS_88345_c1_orf1	0.640621	-0.82602	"arf gtpase-activating protein, putative"	Os03g0278400
CS_85090_c0_orf1	0.233888	-0.97515	"arf gtpase-activating protein, putative"	ZEAMMB73_611876
CS_93568_c0_orf1	0.226509	-0.62456	"arginase, putative"	ARG1
CS_73306_c0_orf1	0.0313952	-0.31167	"arginine biosynthesis bifunctional protein ArgJ, chloroplastic-like"	Sb01g039230
CS_49846_c0_orf1	-0.0740006	0.71111	"arginine/serine-rich splicing factor, putative"	P0686B10.11
CS_88917_c0_orf1	-0.365871	1.3636	"arginine/serine-rich splicing factor, putative"	ZEAMMB73_609363
CS_50232_c0_orf1	-1.07704	-0.11204	"asparaginyl-tRNA synthetase, chloroplastic/mitochondrial-like isoform 2"	OJ1753_E03.117
CS_67239_c0_orf1	0.0935602	-0.16824	"asparaginyl-tRNA synthetase, cytoplasmic 1-like"	ZEAMMB73_412288
CS_67239_c0_orf2	-0.0439433	-0.16824	"asparaginyl-tRNA synthetase, cytoplasmic 1-like"	ZEAMMB73_412288
CS_85851_c0_orf1	0.295135	-0.87944	"aspartate aminotransferase, mitochondrial"	BRADI3G09050
CS_89327_c0_orf1	-0.15682	0.72715	"aspartate aminotransferase, putative"	ZEAMMB73_373326
CS_77043_c0_orf1	-0.07552	1.3245	"Aspartic proteinase nepenthesin-1 precursor, putative"	P0025A05.25
CS_79937_c0_orf1	-0.136062	1.26	"Aspartic proteinase nepenthesin-1 precursor, putative"	Radc1
CS_93749_c0_orf1	-0.349235	3.4082	"Aspartic proteinase nepenthesin-1 precursor, putative"	OJ1477_F01.114
CS_89447_c1_orf1	-0.432455	0.42758	"Aspartic proteinase nepenthesin-1 precursor, putative"	OJ1477_F01.114
CS_78634_c0_orf1	0.1137	2.088	"Aspartic proteinase nepenthesin-2 precursor, putative"	B1386G10.6-1
CS_73516_c0_orf1	-0.14401	0.44989	"ATP binding protein, putative"	B1120F06.141
CS_90807_c0_orf1	-0.504305	0.94727	"ATP binding protein, putative"	OJ1743A09.16
CS_67429_c0_orf1	0.325386	0.4597	"ATP synthase delta chain, chloroplastic"	ZEAMMB73_759558
CS_78380_c0_orf1	0.144046	0.010146	"ATP synthase gamma chain 2, chloroplast, putative"	Os10g0320400
CS_50536_c0_orf1	0.154454	0.80576	"ATP synthase gamma chain, chloroplastic-like isoform 1"	Os10g0320400
CS_91178_c0_orf1	0.125651	0.54514	"ATP synthase subunit beta vacuolar, putative"	ZEAMMB73_733604
CS_91294_c0_orf1	0.352759	0.15569	"ATP synthase subunit beta, mitochondrial-like"	BRADI2G17290
CS_66071_c0_orf1	0.0867838	0.35468	"ATP synthase subunit beta, mitochondrial-like"	ZEAMMB73_902271
CS_85395_c0_orf1	-0.0709665	-0.093787	"ATP synthase subunit d, mitochondrial"
CS_89248_c3_orf1	0.347099	0.20291	"ATP synthase subunit gamma, mitochondrial"	ZEAMMB73_838276
CS_88907_c0_orf1	0.366252	0.57609	"ATPase 10, plasma membrane-type-like isoform 2"	ZEAMMB73_843959
CS_93098_c1_orf1	0.045443	-0.42999	"ATP-binding cassette transporter, putative"	PDR7
CS_91284_c0_orf1	-0.093879	-0.05672	"ATP-dependent Clp protease ATP-binding subunit clpA homolog CD4A, chloroplastic-like"	CLPC1
CS_94756_c0_orf1	0.38405	0.103	"ATP-dependent Clp protease proteolytic subunit 2, mitochondrial-like"	ZEAMMB73_858929
CS_48819_c0_orf1	-0.145605	0.014326	"ATP-dependent Clp protease proteolytic subunit 3, chloroplastic"	Os01g0507900
CS_88790_c0_orf1	0.168642	0.16735	"ATP-dependent Clp protease proteolytic subunit 4, chloroplastic-like"
CS_90008_c0_orf1	-0.341903	0.67233	"ATP-dependent Clp protease proteolytic subunit-related protein 1, chloroplastic"	Sb09g030550
CS_86508_c1_orf1	-0.270556	0.20939	"ATP-dependent Clp protease proteolytic subunit-related protein 3, chloroplastic-like"
CS_91639_c1_orf2	-0.37146	0.81012	"ATP-dependent peptidase, putative"	FTSH9
CS_92421_c0_orf1	-0.200913	0.38119	"ATP-dependent zinc metalloprotease FTSH 10, mitochondrial"	FTSH8
CS_80273_c0_orf1	-0.28279	0.057011	"ATP-dependent zinc metalloprotease FTSH 2, chloroplastic-like"	FtsH2B
CS_93569_c0_orf1	0.67717	-1.8516	"Auxin-induced in root cultures protein 12 precursor, putative"	OSJNBb0076O03.33
CS_90940_c0_orf1	0.269033	0.80139	"bel1 homeotic protein, putative"	ZEAMMB73_236071
CS_73947_c0_orf1	1.78827	1.893	"beta-1,3-glucanase"	P0614D08.40
CS_90637_c0_orf1	0.989866	2.2605	"beta-1,3-glucanase"	P0614D08.40
CS_89670_c0_orf1	-0.617056	1.1204	"beta-glucosidase-like SFR2, chloroplastic-like"	SFR2
CS_76771_c0_orf1	-0.181149	1.255	"beta-hexosaminidase, putative"	BRADI2G25310
CS_59342_c0_orf1	-0.37707	-0.32779	"bifunctional purine biosynthesis protein, putative"	OJ1119_C05.21-1
CS_49090_c1_orf1	-0.118727	0.58663	"branched-chain amino acid aminotransferase, putative"	Si035936m.g
CS_85748_c0_orf1	0.0703893	0.20801	"branched-chain-amino-acid aminotransferase-like protein 3, chloroplastic"	P0413A11.5
CS_48755_c0_orf1	0.0551957	0.50312	"c-1-tetrahydrofolate synthase, cytoplasmic"	ZEAMMB73_695818
CS_93204_c0_orf1	0.0827026	0.054444	"calcium ion binding protein, putative"	Os03g0411300
CS_93759_c0_orf1	-0.556393	0.71339	"calcium ion binding protein, putative"	ZEAMMB73_955179
CS_64268_c0_orf1	-0.367732	0.31662	"calcium lipid binding protein, putative"	NTMC2T1.1
CS_91602_c0_orf1	-0.139236	4.88e-05	"calcium-transporting ATPase 4, endoplasmic reticulum-type-like"	LOC_Os03g17310
CS_83868_c1_orf1	-0.109359	0.56856	"calmodulin-binding heat-shock protein, putative"	ZEAMMB73_179446
CS_93304_c0_orf1	0.316146	1.4731	"carbonic anhydrase, chloroplastic-like"	Si002140m.g
CS_71425_c0_orf1	-0.0724828	0.34814	"carrier, putative"	Si036539m.g
CS_94128_c0_orf1	0.466758	-5.2764	"catalytic, putative"	ZEAMMB73_437127
CS_86690_c0_orf1	0.0579701	0.92226	"catalytic, putative"	ZEAMMB73_852717
CS_92370_c0_orf2	0.0579701	-0.25038	"catalytic, putative"	Os11g0484000
CS_83546_c0_orf1	-0.0365259	0.30465	"catalytic, putative"	OJ1506_A04.25
CS_50547_c0_orf1	-0.0694519	-1.0806	"catalytic, putative"	LOC_Os12g05600
CS_72808_c0_orf1	-0.093879	-0.1328	"catalytic, putative"	LOC_Os12g05600
CS_80057_c0_orf1	-0.251539	0.10904	"catalytic, putative"	P0039G05.15
CS_90120_c1_orf1	-0.261881	-0.46412	"catalytic, putative"
CS_87637_c0_orf1	0.488515	1.4815	"Cationic peroxidase 2 precursor, putative"	prx56
CS_92097_c0_orf1	0.0648829	0.76326	"cation-transporting atpase plant, putative"	P0686C03.148
CS_92097_c0_orf2	0.0384362	0.76326	"cation-transporting atpase plant, putative"	P0686C03.148
CS_86455_c0_orf1	0.0621217	0.46294	"CBS domain-containing protein CBSX1, chloroplastic-like"	ZEAMMB73_004773
CS_68885_c0_orf1	-0.258425	-0.10169	"cell division control protein, putative"	OJ1339_F05.140
CS_91648_c0_orf1	0.24245	-0.066571	"cell division protein ftsZ homolog 1, chloroplastic-like"	Os03g0646100
CS_89021_c0_orf1	0.329985	-0.3389	"Cell division protein ftsZ, putative"	Os03g0646100
CS_49052_c0_orf1	-0.0513992	0.70563	"ceramidase, putative"	Os01g0624000
CS_92115_c0_orf1	-0.0409718	-0.33694	"chaperone protein ClpB3, chloroplastic-like"	ZEAMMB73_424425
CS_91835_c0_orf1	0.320773	-0.61713	"Chaperone protein dnaJ, putative"	ZEAMMB73_378583
CS_90924_c0_orf1	-0.413115	-0.58062	"Chaperone protein dnaJ, putative"	Os03g0648400
CS_88722_c0_orf1	0.487486	-1.2198	"chaperonin CPN60-2, mitochondrial isoform 1"	Os03g0143400
CS_89032_c1_orf1	-0.115597	-0.19914	"chlorophyll A/B binding protein, putative"	Os11g0242800
CS_48659_c0_orf1	-0.413115	-0.22755	"chlorophyll A/B binding protein, putative"	P0567H04.14
CS_93231_c0_orf1	-0.195946	0.39208	"chlorophyll a-b binding protein 13, chloroplastic-like"	RCABP89
CS_83999_c0_orf1	-0.0724828	-0.057324	"chlorophyll a-b binding protein 21, chloroplastic isoform 1"	CAB2R
CS_93186_c0_orf1	-0.0816138	-0.61357	"chlorophyll a-b binding protein 3, chloroplastic-like isoform 1"	ZEAMMB73_894983
CS_48716_c0_orf1	-0.304006	-0.58351	"chlorophyll a-b binding protein CP24 10A, chloroplastic"	ZEAMMB73_098595
CS_86294_c0_orf1	-0.226004	0.2572	"cmp-2-keto-3-deoctulosonate (cmp-kdo) cytidyltransferase, putative"	cks
CS_92654_c0_orf1	-0.349235	0.40445	"coatomer alpha subunit, putative"	Si033952m.g
CS_87908_c0_orf2	-0.128156	0.34135	"cop9 complex subunit, putative"
CS_75933_c0_orf2	0.0827026	0.19608	"coproporphyrinogen-III oxidase, chloroplastic-like"	CPX
CS_75933_c0_orf1	-0.0619024	0.19608	"coproporphyrinogen-III oxidase, chloroplastic-like"	CPX
CS_91679_c0_orf1	-0.621488	0.33412	"Cullin-1, putative"	P0043B10.31
CS_91995_c0_orf1	0.344828	-0.052065	"Cyclic phosphodiesterase, putative"	ZEAMMB73_174045
CS_91824_c0_orf1	0.0648829	-0.070351	"cystathionine beta-lyase, putative"	ZEAMMB73_019651
CS_69921_c0_orf1	0.190299	0.17308	"cysteine desulfurase 1, mitochondrial-like"
CS_96128_c0_orf1	-0.272297	0.41564	"cysteine desulfurase 2, chloroplastic"
CS_87504_c2_orf1	1.19912	-0.37435	"cysteine protease, putative"	OSJNBb0054B09.3
CS_86753_c0_orf1	0.418999	1.4522	"cysteine protease, putative"	ZEAMMB73_680472
CS_50127_c0_orf1	0.186501	0.39486	"cysteine synthase, putative"	Si022552m.g
CS_77195_c0_orf1	0	1.1203	"cysteine synthase, putative"	Si022552m.g
CS_75421_c0_orf1	0.369606	-2.8627	"cytochrome B5 isoform 1, putative"	Os05g0108800
CS_84732_c0_orf1	-0.0649175	-1.5372	"cytochrome b6-f complex iron-sulfur subunit, chloroplastic isoform 1"
CS_86389_c0_orf1	0.212881	-1.7146	"cytochrome P450, putative"	Os03g0767000
CS_83259_c0_orf1	-0.187707	-0.30955	"d-alanyl-d-alanine carboxypeptidase, putative"
CS_78306_c2_orf1	-0.109359	0.81688	"dead box ATP-dependent RNA helicase, putative"	Os06g0602400
CS_90717_c0_orf1	-0.314733	0.2552	"dead box ATP-dependent RNA helicase, putative"	Os01g0197200
CS_91755_c1_orf1	-0.512514	0.48418	"dead box ATP-dependent RNA helicase, putative"	Os04g0533000
CS_93797_c0_orf1	0.0313952	-2.0658	"dehydroascorbate reductase, partial"	P0496H07.8
CS_49009_c0_orf1	-0.226004	-0.2534	"delta-aminolevulinic acid dehydratase, chloroplastic"	Si006492m.g
CS_90134_c0_orf1	-0.244685	-0.56487	"diaminopimelate decarboxylase 2, chloroplastic isoform 1"	LYSA
CS_93660_c0_orf1	-0.298673	0.33516	"diaminopimelate epimerase, chloroplastic"	DAPF
CS_98693_c0_orf1	0.566572	0.065299	"dihydrolipoamide dehydrogenase, putative"	BRADI2G34770
CS_85121_c0_orf1	0.248535	-0.21806	"dihydrolipoamide dehydrogenase, putative"	P0554D10.2
CS_82120_c0_orf1	0.345964	0.090008	"dihydrolipoyllysine-residue acetyltransferase component 1 of pyruvate dehydrogenase complex, mitochondrial-like"	P0012H03.4
CS_88883_c0_orf1	0.311503	-0.19536	"dihydrolipoyllysine-residue acetyltransferase component 3 of pyruvate dehydrogenase complex, mitochondrial"	P0492E07.128
CS_91097_c1_orf1	-0.0394883	-0.54112	"dihydrolipoyllysine-residue acetyltransferase component of pyruvate dehydrogenase complex, mitochondrial-like isoform 1"	ZEAMMB73_589390
CS_71593_c1_orf1	0.0867838	0.11675	"dihydrolipoyllysine-residue succinyltransferase component of 2-oxoglutarate dehydrogenase complex 2, mitochondrial"	ZEAMMB73_231245
CS_87835_c0_orf2	-0.140826	0.48261	"d-lactate dehydrogenase, putative"
CS_67593_c0_orf1	-0.295128	0.64411	"DNA gyrase subunit A, chloroplastic/mitochondrial-like"	GYRA
CS_90095_c0_orf1	-0.107803	0.09383	"DNA helicase, putative"	OJ1014_E09.2
CS_80314_c0_orf1	-0.289827	-0.90007	"DNA photolyase, putative"	CRYD
CS_87980_c0_orf1	0.0285692	-0.64936	"DNA-damage-repair/toleration protein DRT111, chloroplastic"	ZEAMMB73_341233
CS_93897_c0_orf1	0.186501	-0.063316	"DNA-directed RNA polymerase II subunit, putative"
CS_48535_c0_orf1	-0.668868	0.027448	"DNA-directed RNA polymerase II subunit, putative"	BRADI1G13720
CS_95837_c0_orf1	-0.195946	-0.45208	"D-xylose-proton symporter-like 3, chloroplastic-like"	OSJNBb0081B07.15
CS_92968_c0_orf1	-0.101598	-0.13304	"dynamin, putative"	OJ1214_E03.5
CS_90456_c0_orf1	-0.121863	0.13284	"dynamin, putative"	Os10g0567800
CS_67436_c0_orf1	0.799087	1.7508	"Early nodulin 55-2 precursor, putative"	ZEAMMB73_211028
CS_93039_c0_orf1	0.27262	1.2602	"electron transfer flavoprotein beta-subunit, putative"	ETFB
CS_80071_c0_orf1	0.820485	0.24695	"electron transfer flavoprotein subunit alpha, mitochondrial"	ETFA
CS_78503_c0_orf1	0.302173	-1.3773	"electron transporter, putative"	Os06g0320000
CS_94887_c0_orf1	-0.161653	-0.40567	"electron transporter, putative"
CS_80094_c0_orf1	-0.520769	0.58089	"electron transporter, putative"
CS_246566_c0_orf1	0.107018	2.2301	"elongation factor G, chloroplastic-like"	ZEAMMB73_803525
CS_49190_c0_orf1	-0.0877334	1.156	"elongation factor G, chloroplastic-like"	ZEAMMB73_803525
CS_82781_c0_orf1	0.675364	-0.22307	"elongation factor ts, putative"	Si013931m.g
CS_84923_c0_orf1	-0.248108	-0.9595	"elongation factor Tu, chloroplastic-like"	Sb04g024850
CS_70872_c0_orf1	0.0854247	-0.11691	"elongation factor tu, putative"	BRADI1G01580
CS_93630_c0_orf1	0.577248	2.4606	"endo-1,3-1,4-beta-d-glucanase, putative"	P0605G01.10
CS_101022_c0_orf1	-0.304006	4.0068	"endo-1,4-beta-glucanase"	Cel16
CS_89245_c0_orf1	-0.343732	0.32795	"endomembrane protein emp70, putative"	Os11g0181100
CS_93493_c0_orf1	0.00863031	0.058513	"Eukaryotic translation initiation factor 3 subunit, putative"	Sb01g028520
CS_93835_c0_orf1	0.393965	-0.21765	"eukaryotic translation initiation factor 3f, eif3f, putative"
CS_76206_c0_orf1	-0.39973	0.20029	"exocyst complex component sec3, putative"	Os11g0276000
CS_95369_c0_orf1	-0.140826	0.38782	"exocyst complex component sec6, putative"	P0431B06.5
CS_83450_c1_orf1	0.448901	-0.1138	"Far upstream element-binding protein, putative"	P0474F11.35
CS_92886_c0_orf1	-0.229382	0.52113	"ferredoxin-dependent glutamate synthase 1, chloroplastic"	GLU
CS_76135_c0_orf1	-0.106249	0.70734	"ferredoxin--NADP reductase, leaf isozyme, chloroplastic-like isoform 1"	Os06g0107700
CS_93863_c0_orf1	-0.323733	1.162	"ferredoxin-thioredoxin reductase catalytic chain, chloroplastic"	BRADI3G00227
CS_78499_c0_orf1	-1.40354	-3.7891	"flavonol synthase, putative"	LOC_Os11g25060
CS_87693_c0_orf1	-0.388355	-0.47041	"formate dehydrogenase, putative"	Os06g0486800
CS_48876_c0_orf1	-0.545824	-0.78527	"fructokinase, partial"	ZEAMMB73_844577
CS_94320_c0_orf1	-0.0892673	0.98435	"fructose-1,6-bisphosphatase, chloroplastic-like"	Os03g0267300
CS_95898_c0_orf1	-0.281036	-0.34376	"fructose-1,6-bisphosphatase, putative"	ZEAMMB73_517492
CS_76868_c0_orf1	-0.018878	0.91621	"fructose-bisphosphate aldolase, putative"	BRADI1G36260
CS_94164_c0_orf1	0.611645	0.053687	"fumarylacetoacetate hydrolase, putative"	Os03g0829000
CS_83178_c0_orf1	-0.123434	0.47432	"fumarylacetoacetate hydrolase, putative"
CS_89539_c0_orf1	-0.330973	0.30542	"galactokinase, putative"
CS_49130_c0_orf1	0.253384	-0.13463	"Gamma-glutamyl hydrolase precursor, putative"	ZEAMMB73_298933
CS_75428_c0_orf1	0.117695	0.21922	"GDP-D-mannose 3&apos_,5&apos_-epimerase"	GME-2
CS_89046_c0_orf1	-0.375197	-0.86717	"GDP-D-mannose 3&apos_,5&apos_-epimerase"	GME-1
CS_91120_c0_orf1	0.438293	-0.73578	"glucan endo-1,3-beta-glucosidase 13"	OJ1743A09.5
CS_85634_c0_orf1	0.250962	-0.88767	"glucan endo-1,3-beta-glucosidase isoform 1"	Os11g0704600
CS_62727_c0_orf1	1.33056	-0.40345	"Glucan endo-1,3-beta-glucosidase precursor, putative"	OJ1626B05.8
CS_65240_c0_orf1	0.590722	0.95402	"Glucan endo-1,3-beta-glucosidase precursor, putative"	OJ1743A09.5
CS_84379_c1_orf1	0.559737	-2.3041	"Glucan endo-1,3-beta-glucosidase precursor, putative"	OJ1626B05.8
CS_67770_c0_orf1	0.273814	1.3528	"Glucan endo-1,3-beta-glucosidase precursor, putative"	Os11g0704600
CS_5264_c0_orf1	1.14339	0	"Glucan endo-1,3-beta-glucosidase"	P0419A09.8
CS_68104_c0_orf1	-0.492079	1.0136	"glucose-1-phosphate adenylyltransferase small subunit, chloroplastic-like isoform 1"	BRADI3G22330
CS_60585_c0_orf1	-0.531156	1.2833	"glucose-1-phosphate adenylyltransferase, putative"	BRADI1G09537
CS_54314_c0_orf1	-0.579922	1.0486	"glucose-6-phosphate 1-dehydrogenase 4, chloroplastic-like"	Si034688m.g
CS_91059_c0_orf1	-0.330973	-0.95109	"glucose-6-phosphate 1-dehydrogenase, chloroplastic"	Si009666m.g
CS_94987_c0_orf1	-0.469929	-0.80564	"glucose-6-phosphate 1-dehydrogenase, cytoplasmic isoform"	BRADI5G13860
CS_88726_c0_orf1	0.196607	0.36287	"glucosidase II beta subunit, putative"	Os01g0276800
CS_94163_c0_orf1	-0.164884	-0.36488	"glutamate-1-semialdehyde 2,1-aminomutase, putative"	GSA
CS_91206_c0_orf1	-0.0603973	0.39042	"glutamyl-tRNA(Gln) amidotransferase subunit B, chloroplastic/mitochondrial-like"	GATB
CS_67062_c0_orf1	0.177599	-0.18159	"glutaredoxin, grx, putative"	GRXS11
CS_63649_c0_orf1	0.895303	0.61357	"glutaredoxin-1, grx1, putative"	GRXC6
CS_85116_c0_orf1	0.041243	-0.16791	"glutaredoxin-1, grx1, putative"	ZEAMMB73_097264
CS_68416_c0_orf1	0.351628	0.26968	"glutathione reductase, chloroplastic isoform 1"	OJ1123F12.19
CS_91628_c0_orf1	0.493647	0.54017	"glutathione reductase, cytosolic"	GRC2
CS_87361_c0_orf1	0.196607	-0.12408	"glutathione transferase, partial"	ZEAMMB73_901361
CS_82570_c1_orf1	-0.224317	0.40947	"glutathione-s-transferase theta, gst, putative"	OJ1006F06.5
CS_94668_c0_orf1	0.22404	-0.011018	"glycerophosphoryl diester phosphodiesterase, putative"	OSJNBb0018H10.20
CS_86528_c0_orf1	0.344828	-0.34663	"glycine cleavage system H protein, mitochondrial"	ZEAMMB73_148707
CS_93905_c0_orf1	0.503858	-0.85617	"glycine-rich RNA-binding protein 2, mitochondrial-like"	ZEAMMB73_098588
CS_65122_c0_orf1	0.789938	-0.95199	"glycine-rich RNA-binding protein, putative"	ZEAMMB73_309391
CS_86537_c0_orf1	0.0786098	0.035755	"glycine-rich RNA-binding protein, putative"	B1130H05.5
CS_83574_c0_orf1	-1.00289	0.80637	"glycogen phosphorylase, putative"
CS_89356_c0_orf1	-0.352916	-0.13318	"Glycyl-tRNA synthetase 2, chloroplast/mitochondrial precursor, putative"
CS_88732_c0_orf1	0.285698	0.4678	"glyoxalase II, putative"	Os03g0332400
CS_65219_c0_orf1	-0.481969	0.096754	"granule-bound starch synthase 2, chloroplastic/amyloplastic-like"	SSII-2
CS_87744_c0_orf1	0.244887	-0.47038	"groes chaperonin, putative"	P0556H01.16
CS_89951_c0_orf1	0.78073	-1.5265	"heat shock 70 kDa protein, mitochondrial-like"	Os03g0113700
CS_90579_c0_orf1	-0.0409718	-0.22082	"Heat shock 70 kDa protein, putative"	OJ1174_D05.17
CS_82956_c0_orf2	0.175045	-2.8306	"heat shock protein, putative"	Os11g0703900
CS_82956_c0_orf1	-0.0320936	-2.8306	"heat shock protein, putative"	ZEAMMB73_501274
CS_80741_c0_orf1	-0.0394883	-1.7621	"heat shock protein, putative"	LOC_Os12g14070
CS_80741_c0_orf2	-0.0543923	-1.7621	"heat shock protein, putative"	LOC_Os12g14070
CS_93229_c0_orf1	-0.161653	-4.9188	"heat shock protein, putative"	HSP26.7
CS_93295_c0_orf1	-0.428566	-6.8614	"heat-shock protein, putative"	ZEAMMB73_860788
CS_92953_c0_orf1	-0.316528	0.14276	"hect ubiquitin-protein ligase, putative"	B1370C05.20
CS_94567_c0_orf1	-0.386468	0.59831	"heme oxygenase 1, chloroplastic-like"	HO1
CS_83713_c0_orf1	0.495695	0.41275	"heme-binding-like protein At3g10130, chloroplastic-like"
CS_81568_c0_orf1	-0.0908029	1.7472	"Heparanase-2, putative"	LOC_Os12g38920
CS_48802_c0_orf1	-0.077041	-0.22718	"heterogeneous nuclear ribonucleoprotein, putative"	ZEAMMB73_203104
CS_87709_c0_orf1	0.260628	0.58203	"histidinol dehydrogenase, chloroplastic-like"	Os01g0232700
CS_87709_c0_orf2	0.125651	0.58203	"histidinol dehydrogenase, chloroplastic-like"	Os01g0232700
CS_93827_c0_orf1	0.308011	-0.47958	"Hsc70-interacting protein, putative"	Os09g0401200
CS_44945_c0_orf1	0.538041	-2.1454	"hydrolase, hydrolyzing O-glycosyl compounds, putative"	OSJNBb0011N17.7
CS_87907_c0_orf1	0.172488	0.9111	"hydrolase, hydrolyzing O-glycosyl compounds, putative"	OSJNBb0011N17.7
CS_92210_c3_orf1	0.211635	-0.14936	"hydroxymethylglutaryl-CoA lyase, putative"	ZEAMMB73_245551
CS_91370_c4_orf2	-0.0816138	-0.4201	"imidazole glycerol phosphate synthase hisHF, chloroplastic"	Sb01g040670
CS_91370_c4_orf1	-0.277534	-0.4201	"imidazole glycerol phosphate synthase hisHF, chloroplastic"	Os03g0256400
CS_69592_c0_orf1	0.243669	-0.081224	"inosine-5-monophosphate dehydrogenase, putative"
CS_89583_c0_orf1	-0.0908029	0.90101	"inter-alpha-trypsin inhibitor heavy chain, putative"
CS_62735_c0_orf1	-0.682696	1.0443	"isoamylase 2, chloroplastic"	ZEAMMB73_951703
CS_88407_c0_orf1	-0.8863	0.79858	"isoamylase 3, chloroplastic-like"	OJ1595_D08.13-1
CS_91337_c2_orf1	0.0143553	0.073904	"isocitrate dehydrogenase, putative"	P0038F12.18
CS_92148_c0_orf1	-0.265345	-0.14604	"isoleucyl-tRNA synthetase, cytoplasmic-like"	P0017B12.25-1
CS_92014_c0_orf1	-0.236164	1.1592	"K(+) efflux antiporter 2, chloroplastic-like"	OJ1015F07.16
CS_92621_c0_orf1	-0.332789	0.11503	"kinase, putative"
CS_89292_c0_orf1	-0.248108	0.17645	"kinesin light chain, putative"	P0501G04.4
CS_71344_c1_orf1	-0.380822	0.42189	"lactoylglutathione lyase, putative"	P0669G10.7
CS_76196_c1_orf1	-0.0424568	-1.1319	"l-allo-threonine aldolase, putative"	OSJNBb0072M01.18
CS_91970_c0_orf1	-0.132894	0.19562	"LETM1 and EF-hand domain-containing protein 1, mitochondrial"
CS_92337_c0_orf1	0.355016	0.41687	"leucine aminopeptidase, putative"	Os02g0794700
CS_78910_c0_orf1	0.443607	-3.1097	"leucine-rich repeat-containing protein, putative"	ZEAMMB73_953341
CS_86018_c0_orf1	0.258217	0.97483	"leucine-rich repeat-containing protein, putative"	IRL3
CS_86018_c0_orf2	0.209141	0.97483	"leucine-rich repeat-containing protein, putative"	ZEAMMB73_953341
CS_62294_c0_orf1	-0.0513992	-0.08094	"L-galactono-1,4-lactone dehydrogenase, mitochondrial"	GLDH2
CS_48370_c0_orf1	-0.123434	0.92351	"lipoamide acyltransferase component of branched-chain alpha-keto acid dehydrogenase, putative"	Si016850m.g
CS_86784_c0_orf1	-0.33825	0.2981	"lipoic acid synthetase, putative"	ZEAMMB73_535534
CS_49034_c0_orf1	-0.103147	-0.091515	"lipoxygenase 6, choloroplastic"
CS_84398_c0_orf1	1.11703	-0.71214	"l-lactate dehydrogenase, putative"	Si019533m.g
CS_88932_c0_orf1	-0.134477	0.043219	"LL-diaminopimelate aminotransferase, chloroplastic-like"	AGD2
CS_90276_c0_orf1	-0.177882	-0.62683	"lon protease homolog 1, mitochondrial-like"	Si028812m.g
CS_91112_c0_orf2	-0.424688	1.3011	"Magnesium and cobalt efflux protein corC, putative"	OSJNBb0056O10.5
CS_90630_c0_orf1	-0.643856	1.088	"Magnesium-chelatase subunit chlD, chloroplast precursor, putative"	CHLD
CS_100114_c0_orf1	2.31325	0.085562	"Major latex protein, putative"	OSJNBb0048E02.12
CS_68796_c1_orf1	2.1273	1.662	"Major latex protein, putative"
CS_64019_c0_orf1	0.369606	2.8749	"Major latex protein, putative"	OSJNBb0048E02.12
CS_89512_c1_orf1	-0.504305	-1.1241	"Major latex protein, putative"	OSJNBb0048E02.12
CS_85299_c0_orf1	-0.121863	-0.22446	"malate dehydrogenase, glyoxysomal"	Os12g0632700
CS_63198_c0_orf1	0.41792	-2.4766	"malate dehydrogenase, NAD-dependent"	Si002110m.g
CS_91838_c0_orf1	0.0482362	0.36902	"malic enzyme, putative"	BRADI1G27000
CS_84574_c0_orf1	-0.0603973	-0.031716	"malic enzyme, putative"	Si034747m.g
CS_97971_c0_orf1	0.121679	-0.87732	"malonyl-CoA-acyl carrier protein transacylase, mitochondrial"	Os03g0297400
CS_50312_c0_orf1	0.0922074	-0.28355	"mannosyl-oligosaccharide 1,2-alpha-mannosidase MNS1-like"	ZEAMMB73_950164
CS_93152_c0_orf1	-0.518701	0.20347	"metal ion binding protein, putative"	ZEAMMB73_420656
CS_93323_c0_orf1	-0.0454314	0.61124	"methionine sulfoxide reductase, putative"	MSRB3
CS_72167_c0_orf1	-0.305788	-0.49396	"methionine sulfoxide reductase, putative"	MSRB3
CS_85302_c0_orf1	0.424385	-0.62745	"Minor allergen Alt a, putative"	ZEAMMB73_660929
CS_87848_c1_orf1	-0.279284	0.092787	"mitochondrial carrier protein, putative"	B1120F06.131
CS_48931_c0_orf1	-0.0499049	-0.52329	"mitochondrial oxoglutarate/malate carrier protein, putative"	ZEAMMB73_415709
CS_89927_c0_orf1	-0.224317	-0.44611	"mitotic checkpoint protein bub3, putative"	ZEAMMB73_533080
CS_79996_c0_orf1	0.195348	-1.2882	"monodehydroascorbate reductase, chloroplastic"	OJ1150_A11.25
CS_85255_c0_orf1	0.181421	3.6482	"multicopper oxidase, putative"	P0409B11.36
CS_86967_c0_orf1	-1.23107	1.7845	"multidrug resistance protein 1, 2, putative"	P0705A05.112-2
CS_93760_c0_orf1	-0.147202	1.9085	"Multidrug resistance protein, putative"	OsABCB25
CS_87797_c0_orf1	1.60597	-1.0959	"myo-inositol-1 phosphate synthase, putative"	Os03g0192700
CS_76441_c0_orf1	-0.506353	0.38271	"myosin XI, putative"	OSJNBb0024N19.13
CS_87453_c0_orf1	0.231432	-0.16624	"NADH-ubiquinone oxidoreductase subunit B17.2, putative"	Os10g0579300
CS_88342_c0_orf1	-0.140826	0.0085782	"NADH-ubiquinone oxidoreductase, putative"
CS_90899_c0_orf1	0.0384362	0.43929	"NADP-specific isocitrate dehydrogenase, putative"	Si022178m.g
CS_92011_c1_orf2	-0.352916	0.44094	"N-alpha-acetyltransferase 16, NatA auxiliary subunit-like"	P0686E09.27-1
CS_92011_c1_orf1	-0.450084	0.44094	"N-alpha-acetyltransferase 16, NatA auxiliary subunit-like"	P0686E09.27-1
CS_80404_c0_orf1	0.158337	-0.083351	"nifU-like protein 1, chloroplastic"	Os03g0314700
CS_83952_c0_orf1	0.428678	0.52846	"nitrogen fixation protein nifu, putative"	ZEAMMB73_170437
CS_76467_c0_orf1	0.145351	-0.13497	"nuclear transport factor, putative"	ZEAMMB73_227664
CS_85094_c0_orf1	-0.577767	-0.3969	"nucleolar protein nop56, putative"	Os03g0352300
CS_90158_c0_orf1	0.00288251	0.17542	"nucleolysin tia-1, putative"	ZEAMMB73_293385
CS_64281_c0_orf1	-0.0454314	-3.0293	"nucleoredoxin, putative"	Os03g0405900
CS_80100_c0_orf1	-0.171368	0.11268	"nucleoside diphosphate kinase 2, chloroplastic isoform 1"	Si018297m.g
CS_91267_c0_orf1	0.0786098	-0.097109	"nucleosome assembly protein, putative"	NAP1;1
CS_78952_c0_orf1	-0.307573	0.49794	"nucleotide binding protein, putative"
CS_85163_c0_orf1	-0.545824	0.92271	"nucleotide binding protein, putative"
CS_51143_c0_orf1	-0.117161	-0.65065	"nudix hydrolase 15, mitochondrial"
CS_50048_c0_orf1	-0.132894	-0.13243	"nutrient reservoir, putative"	ZEAMMB73_227954
CS_88008_c0_orf1	-0.558517	0.1206	"oligopeptide transporter, putative"	OSJNBb0014I11.9
CS_88642_c0_orf1	0.24245	0.038528	"o-methyltransferase, putative"	P0680A03.3
CS_90865_c2_orf1	-0.354759	0.27738	"ornithine carbamoyltransferase, chloroplastic"	ZEAMMB73_437557
CS_81306_c0_orf1	0.228973	0.31961	"o-sialoglycoprotein endopeptidase, putative"	BRADI2G33300
CS_90768_c0_orf1	-0.332789	0.12235	"Pantothenate kinase, putative"	Os09g0533100
CS_90514_c0_orf1	-0.169745	2.0128	"Patellin-3, putative"	P0648C09.9
CS_88443_c0_orf1	-0.129734	0.23429	"Patellin-5, putative"	ZEAMMB73_792176
CS_88086_c0_orf1	0.753605	2.0532	"pectin acetylesterase, putative"	B1078G07.20
CS_93263_c0_orf1	0.652601	0.2338	"Pectinesterase inhibitor, putative"
CS_91645_c3_orf1	-0.514573	-0.98229	"pentatricopeptide repeat-containing protein At3g13160, mitochondrial-like"	B1070A12.29
CS_91594_c0_orf1	-0.0694519	-0.73949	"pentatricopeptide repeat-containing protein At3g25210, mitochondrial-like"	Os03g0237100
CS_48566_c0_orf1	-0.41889	-0.29194	"pentatricopeptide repeat-containing protein At4g35850, mitochondrial"	ZEAMMB73_467377
CS_80014_c0_orf1	0.123004	0.24705	"peptidase, putative"
CS_48520_c0_orf1	-0.0101344	0.894	"peptide deformylase 1B, chloroplastic"	PDF1B
CS_95471_c0_orf1	0.0129262	-0.43038	"peptidyl-prolyl cis-trans isomerase CYP20-2, chloroplastic-like"	Si023033m.g
CS_50921_c0_orf1	-0.0892673	0.20372	"peptidyl-prolyl cis-trans isomerase, putative"
CS_78868_c0_orf1	0.328836	-1.3538	"peptidylprolyl isomerase, putative"
CS_78262_c0_orf1	-0.234465	0.015663	"peptidyl-tRNA hydrolase 2, mitochondrial isoform 1"	ZEAMMB73_543178
CS_79549_c0_orf1	0.427606	1.2306	"Periplasmic beta-glucosidase precursor, putative"	Os03g0749500
CS_90297_c0_orf1	-0.270556	1.8403	"Periplasmic beta-glucosidase precursor, putative"	Os11g0297800
CS_249418_c0_orf1	-0.291592	2.793	"Periplasmic beta-glucosidase precursor, putative"	ZEAMMB73_657026
CS_79907_c0_orf1	0.318461	0.77875	"peroxiredoxin, putative"	PRXIIF
CS_80436_c0_orf1	0.151859	0.18207	"peroxisomal 2,4-dienoyl-CoA reductase"	Os05g0140800
CS_80195_c0_orf1	-0.632629	0.68831	"peroxisomal biogenesis factor, putative"	PEX11-1
CS_96299_c0_orf1	-0.265345	-1.3507	"PGR5-like protein 1A, chloroplastic-like"
CS_86979_c1_orf1	-0.524915	0.17631	"PGR5-like protein 1A, chloroplastic-like"
CS_87022_c0_orf1	0.668119	-0.60617	"phenazine biosynthesis protein, putative"	ZEAMMB73_514802
CS_91831_c0_orf1	-0.199255	1.01	"pheophorbide a oxygenase, chloroplastic-like"	OSJNBb0015I02.18
CS_94236_c0_orf1	0.230203	0.77376	"Phosphatidylglycerol/phosphatidylinositol transfer protein precursor, putative"	OSJNBb0024J04.17
CS_79330_c0_orf1	0.0908534	-0.40785	"phosphofructokinase, putative"	ZEAMMB73_064922
CS_69951_c0_orf1	-1.00578	0.76438	"phosphoglucan, water dikinase, chloroplastic-like"	GWD3
CS_48852_c0_orf1	0.567545	-0.21519	"phosphoglycerate kinase, cytosolic-like"
CS_87788_c0_orf1	0.414677	-0.12583	"phosphoglycerate kinase, putative"	P0686E06.13
CS_66185_c0_orf1	0.0313952	0.79214	"phosphoglycerate kinase, putative"	Si021917m.g
CS_68223_c0_orf1	-0.22095	1.039	"phospholipase A-2-activating protein, putative"	Os02g0209100
CS_50260_c0_orf1	-1.2109	0.2137	"phospholipase C, putative"
CS_91892_c0_orf1	-0.195946	0.11195	"phospholipase d beta, putative"	BRADI3G31637
CS_93245_c0_orf1	0.299831	0.35578	"Phosphoprotein ECPP44, putative"
CS_89939_c0_orf1	-0.1976	-0.11712	"phosphoribosylaminoimidazole-succinocarboxamide synthase, chloroplastic"	ZEAMMB73_089516
CS_95594_c0_orf1	-0.0335695	-1.1146	"Phosphoribosylformylglycinamidine synthase, putative"	B1099D03.28
CS_78471_c0_orf1	0.0551957	-1.0083	"phosphoribosylglycinamide formyltransferase, chloroplastic"	OJ1653_D06.4
CS_84190_c0_orf1	0.0703893	-2.0123	"phosphoserine aminotransferase, chloroplastic-like"
CS_93159_c0_orf1	-0.349235	0.079465	"photosystem I reaction center subunit II, chloroplastic isoform 1"	P0604E01.24
CS_93168_c0_orf1	-0.345564	0.1953	"Photosystem I reaction center subunit III, chloroplast precursor, putative"
CS_76046_c0_orf1	-0.134477	-0.16388	"Photosystem I reaction center subunit XI, chloroplast precursor, putative"	ZEAMMB73_091068
CS_93251_c0_orf1	-0.148801	0	"Photosystem II 22 kDa protein, chloroplast precursor, putative"
CS_75731_c0_orf1	-0.101598	0.2996	"photosystem II stability/assembly factor HCF136, chloroplastic-like"	ZEAMMB73_032436
CS_89083_c0_orf1	0.0703893	-0.14989	"Phytoene dehydrogenase, putative"
CS_91214_c0_orf1	0.58111	0.23176	"plasma intrinsic protein 2,1"	PIP2-2
CS_94446_c0_orf1	-0.291592	-0.68547	"plastid lipid-associated protein, partial"
CS_84667_c0_orf1	0.238787	0.0955	"Poly(rC)-binding protein, putative"	OSJNBb0013K08.4
CS_91328_c1_orf1	-0.0558912	-0.21115	"polyadenylate-binding protein, putative"	OSJNBb0116K07.11
CS_84588_c1_orf2	0.396159	2.0883	"Polygalacturonase precursor, putative"	B1040D09.13-2
CS_87829_c0_orf2	-0.0380063	0.22708	"porphobilinogen deaminase, putative"	HEMC
CS_69637_c0_orf1	-0.58208	0.015186	"pre-mRNA splicing factor, putative"
CS_73155_c0_orf1	-0.179515	0.93064	"presequence protease 2, chloroplastic/mitochondrial-like"
CS_88719_c0_orf1	-0.662004	1.4068	"probable alanyl-tRNA synthetase, chloroplastic"	Sb10g008780
CS_91057_c1_orf1	0.250962	0.20898	"probable FKBP-type peptidyl-prolyl cis-trans isomerase 2, chloroplastic-like"	BRADI3G41800
CS_91057_c1_orf2	-0.164884	0.20898	"probable FKBP-type peptidyl-prolyl cis-trans isomerase 2, chloroplastic-like"	Sb07g025510
CS_92816_c0_orf1	0.173767	0.4977	"probable glucan endo-1,3-beta-glucosidase A6-like"	OJ1191_A10.121
CS_50107_c0_orf1	-0.571322	0.50969	"probable glutamyl-tRNA synthetase, cytoplasmic-like"	OJ1003C07.13
CS_91348_c1_orf1	0.140124	0.38305	"probable lactoylglutathione lyase, chloroplast-like isoform 2"	ZEAMMB73_749256
CS_98948_c0_orf1	-0.351074	-0.17992	"probable monodehydroascorbate reductase, cytoplasmic isoform 2"	49D11.20b
CS_88808_c0_orf1	-0.215915	-0.49433	"probable N-acetyl-gamma-glutamyl-phosphate reductase, chloroplastic"	Os03g0617900
CS_89912_c1_orf2	-0.155213	1.3543	"probable plastid-lipid-associated protein 12, chloroplastic"	OJ1103_E04.105
CS_48419_c0_orf1	0.237564	-0.16435	"probable plastid-lipid-associated protein 3, chloroplastic-like"	PAP3
CS_48379_c0_orf1	-0.500218	0.49983	"probable ribosome-binding factor A, chloroplastic isoform 1"	ZEAMMB73_207253
CS_86124_c0_orf1	-0.258425	0.51719	"probable ribulose-1,5 bisphosphate carboxylase/oxygenase large subunit N-methyltransferase, chloroplastic"	OJ1294_G06.18
CS_80526_c0_orf1	-0.0203404	-0.72561	"probable trans-2-enoyl-CoA reductase, mitochondrial"	ZEAMMB73_854866
CS_83484_c0_orf1	0.335712	-1.1372	"prohibitin-1, mitochondrial-like"	PHB2
CS_88589_c0_orf1	-0.490051	0.46224	"Prolactin regulatory element-binding protein, putative"	ZEAMMB73_694239
CS_60469_c0_orf1	-0.224317	-0.23809	"Proline iminopeptidase, putative"
CS_68575_c0_orf1	0.344828	0.34766	"prolyl-tRNA synthetase, putative"	P0039H02.111
CS_88474_c0_orf1	0.24123	0.052801	"protease Do-like 1, chloroplastic-like"	OsJ_17111
CS_87277_c0_orf1	0.253384	0.71438	"protease Do-like 8, chloroplastic-like"	LOC_Os11g14170
CS_96383_c0_orf1	-0.158429	0.788	"Protease ecfE, putative"	OSJNBb0016P23.2
CS_73213_c0_orf1	0.305679	-0.095097	"proteasome subunit alpha type, putative"	Si007154m.g
CS_77981_c0_orf1	0.219091	0.077171	"proteasome subunit alpha type, putative"
CS_88287_c0_orf1	0.477159	0.015755	"proteasome subunit beta type 6,9, putative"	ZEAMMB73_794961
CS_94494_c0_orf1	-0.046921	-0.012078	"protein ABCI7, chloroplastic-like"	B1088C09.40
CS_50148_c0_orf1	0.119024	0.28614	"protein ACCUMULATION AND REPLICATION OF CHLOROPLASTS 6, chloroplastic"	ZEAMMB73_835383
CS_81905_c0_orf1	0.271426	-0.24667	"Protein C20orf11, putative"	Os03g0235100
CS_80192_c0_orf1	0.390668	-0.12207	"Protein C6orf149, putative"	ZEAMMB73_448666
CS_82876_c0_orf1	0.238787	-0.21899	"protein DCL, chloroplastic"	B1052H09.115
CS_91772_c0_orf1	-0.0484122	-0.635	"Protein dif-1, putative"	Os10g0573700
CS_70313_c0_orf1	0.703101	-0.8902	"protein disulfide isomerase, putative"	PDIL2-1
CS_89852_c0_orf1	0.489543	-0.39929	"protein disulfide isomerase, putative"	ZEAMMB73_526328
CS_50280_c0_orf1	0.470927	0.10668	"protein FMP32, mitochondrial-like"	ZEAMMB73_613038
CS_85657_c0_orf1	0.168642	0.29055	"Protein FRIGIDA, putative"	OJ1695_A02.5-2
CS_86847_c0_orf1	-0.0484122	1.2929	"protein kinase atmrk1, putative"	ZEAMMB73_018923
CS_87830_c0_orf1	-0.14401	0.21444	"protein kinase, putative"	P0481E12.28-1
CS_81104_c0_orf1	-0.0558912	-0.25134	"Protein mrp, putative"	OSJNBb0013K08.9
CS_89793_c0_orf1	-0.195946	-0.52052	"protein phosphatase 2a, regulatory subunit, putative"	OJ000223_09.6
CS_85087_c0_orf1	0.31034	0.31866	"protein phosphatase 2c, putative"	Os02g0149800
CS_80303_c0_orf1	0.22033	0.86097	"protein phosphatase 2c, putative"	Os02g0180000
CS_68510_c0_orf1	0.14274	-0.81246	"protein phosphatase 2c, putative"	Os04g0609600
CS_94183_c0_orf1	-0.181149	0.75747	"Protein PPLZ12, putative"	ZEAMMB73_629221
CS_90711_c0_orf1	-0.0588937	0.71919	"Protein sufB, putative"	B1088C09.40
CS_66962_c0_orf1	-0.136062	1.7149	"protein THYLAKOID FORMATION1, chloroplastic-like"	THF1
CS_94949_c0_orf1	0.102994	-0.20292	"protein TIC 22, chloroplastic-like isoform 1"	ZEAMMB73_035986
CS_59121_c0_orf1	0.123004	-0.19116	"protein TIC 22-like, chloroplastic"	ZEAMMB73_035986
CS_48729_c0_orf1	-0.358454	0.44988	"protein TIC 40, chloroplastic"	ZEAMMB73_532168
CS_76717_c0_orf1	-0.461959	0.29273	"protein TIC110, chloroplastic-like"
CS_79621_c0_orf1	-0.0424568	-0.73599	"protein translocase, putative"
CS_92494_c0_orf1	-0.210897	-0.2596	"protein transport protein sec23, putative"	LOC_Os11g24560
CS_65710_c0_orf1	-0.562772	0.048449	"protein transport protein sec23, putative"	LOC_Os11g24560
CS_94478_c0_orf1	-0.236164	-0.57841	"Protein transport protein Sec61 subunit beta, putative"	ZEAMMB73_038352
CS_90683_c1_orf1	0.688852	-0.63835	"protein transporter, putative"	ZEAMMB73_451303
CS_91029_c0_orf1	0.0854247	0.47896	"protein transporter, putative"	ZEAMMB73_603537
CS_80164_c0_orf2	-0.163268	-0.010593	"protein TRIGALACTOSYLDIACYLGLYCEROL 2, chloroplastic-like"	P0459B04.5
CS_87861_c0_orf1	-0.215915	-0.44257	"Protein YIF1A, putative"	ZEAMMB73_442648
CS_91777_c0_orf1	0.209141	-0.30158	"Protein YME1, putative"	FTSH5
CS_94311_c0_orf1	0.458382	-0.42934	"Protein yrdA, putative"	ZEAMMB73_226847
CS_80411_c0_orf1	0.209141	0.1124	"protein-l-isoaspartate O-methyltransferase, putative"	ZEAMMB73_959524
CS_91652_c8_orf2	0.0143553	0.43542	"protein-ribulosamine 3-kinase, chloroplastic"	Os03g0117800
CS_48622_c0_orf1	-0.442222	-0.46359	"protochlorophyllide reductase, chloroplastic-like"	PORB
CS_89768_c0_orf1	0.0786098	0.30653	"protoporphyrinogen oxidase, chloroplastic"	ZEAMMB73_643647
CS_77013_c0_orf1	-0.0262051	1.4818	"psbP domain-containing protein 3, chloroplastic"
CS_85761_c0_orf1	-0.284546	1.0702	"psbP domain-containing protein 5, chloroplastic"
CS_48767_c0_orf1	-0.209228	-0.019951	"pterin-4-alpha-carbinolamine dehydratase, putative"	Os03g0100200
CS_87987_c0_orf1	-0.128156	-1.1853	"putative transferase CAF17 homolog, mitochondrial-like"	P0001H02.16
CS_76357_c0_orf1	-0.0380063	0.065097	"pyruvate dehydrogenase, putative"	Os12g0616900
CS_75257_c0_orf1	-0.0846703	-0.33201	"pyruvate dehydrogenase, putative"	Os02g0739600
CS_48977_c0_orf1	-0.432455	0.25656	"pyruvate dehydrogenase, putative"	Si035817m.g
CS_90500_c0_orf1	-0.227692	-0.255	"pyruvate kinase isozyme A, chloroplastic isoform 1"	Os07g0181000
CS_50571_c0_orf1	-0.184425	0.66839	"pyruvate kinase isozyme G, chloroplastic-like"	Si034922m.g
CS_63275_c0_orf1	-0.179515	-0.13133	"pyruvate kinase, putative"	P0038F12.25
CS_86848_c1_orf1	-0.467932	0.18675	"pyruvate kinase, putative"
CS_91951_c0_orf1	0.583038	-0.16624	"Quinone oxidoreductase, putative"	ZEAMMB73_089421
CS_86326_c0_orf1	0.144046	0.48624	"Ras-GTPase-activating protein-binding protein, putative"	OJ1007_D04.22
CS_87670_c0_orf1	-0.018878	0.27112	"RecName: Full=30S ribosomal protein S1, chloroplastic_ AltName: Full=CS1_ Flags: Precursor &gt_gi_18060_emb_CAA46927.1_ ribosomal protein S1"	ZEAMMB73_305715
CS_93281_c0_orf1	0.0989585	-0.17119	"RecName: Full=Acyl carrier protein 1, chloroplastic_ Short=ACP 1_ Flags: Precursor &gt_gi_1838961_emb_CAA71885.1_ acyl carrier protein"
CS_91603_c0_orf1	-0.248108	0.8438	"RecName: Full=Elongation factor Tu, chloroplastic_ Short=EF-Tu_ Flags: Precursor &gt_gi_949873_emb_CAA61444.1_ EF-Tu protein"	Sb04g024850
CS_92134_c2_orf1	0.0949116	-0.012583	"RecName: Full=Phosphoglucomutase, cytoplasmic_ Short=PGM_ AltName: Full=Glucose phosphomutase &gt_gi_4234941_gb_AAD13031.1_ cytosolic phosphoglucomutase"
CS_93171_c0_orf1	-0.37707	0.001486	"RecName: Full=Photosystem II 10 kDa polypeptide, chloroplastic_ Short=PII10_ Flags: Precursor &gt_gi_22669_emb_CAA49693.1_ NtpII10"	ZEAMMB73_163889
CS_84262_c0_orf1	0.56267	0.32597	"RecName: Full=Plastid-lipid-associated protein, chloroplastic_ AltName: Full=CitPAP_ Flags: Precursor &gt_gi_3928760_dbj_BAA34702.1_ homolog to plastid-lipid-associated protein"	PAP2
CS_88957_c0_orf1	-0.646112	0.36287	"RecName: Full=Ribulose bisphosphate carboxylase small chain, chloroplastic_ Short=RuBisCO small subunit_ Flags: Precursor &gt_gi_1536889_emb_CAA69102.1_ ribulose-bisphosphate carboxylase"	Si023437m.g
CS_89556_c0_orf1	0.22404	-0.13523	"RecName: Full=Thiamine thiazole synthase, chloroplastic_ AltName: Full=Thiazole biosynthetic enzyme_ Flags: Precursor &gt_gi_1289204_emb_CAA66064.1_ thaizole biosynthetic enzmye"	BRADI1G25860
CS_86346_c0_orf1	-0.190997	-0.21304	"RecName: Full=Tryptophan synthase beta chain 2, chloroplastic_ Flags: Precursor &gt_gi_2792520_gb_AAB97087.1_ tryptophan synthase beta subunit"	ZEAMMB73_221434
CS_75087_c0_orf1	-0.358454	2.1118	"RecName: Full=Zeaxanthin epoxidase, chloroplastic_ AltName: Full=PA-ZE_ Flags: Precursor &gt_gi_5360186_gb_AAD42899.1_AF159948_1 zeaxanthin epoxidase"
CS_83583_c0_orf1	0.27262	-0.086644	"red chlorophyll catabolite reductase, chloroplastic"	OSJNBb0061I18.21
CS_80083_c0_orf1	0.0384362	0.057143	"Regulator of ribonuclease activity A, putative"
CS_85604_c0_orf1	-0.32916	-2.3008	"Remorin, putative"	OSJNBb0039L24.13
CS_93655_c0_orf1	0.605968	1.1951	"Rhicadhesin receptor precursor, putative"	Os05g0277500
CS_84593_c1_orf1	0.041243	-0.054323	"ribonucleoprotein, chloroplast, putative"	ZEAMMB73_478558
CS_49488_c0_orf1	-0.131313	-0.20216	"ribosomal RNA methyltransferase, putative"
CS_88611_c1_orf1	-0.405451	-2.3986	"ribulose bisphosphate carboxylase/oxygenase activase 1, chloroplastic-like"	RCA
CS_88858_c0_orf1	-0.171368	1.4067	"ribulose bisphosphate carboxylase/oxygenase activase, chloroplastic"	RCA
CS_63392_c0_orf1	-0.184425	0.70663	"ribulose-phosphate 3-epimerase, chloroplastic-like"	Si036994m.g
CS_84885_c0_orf1	0.145351	-0.7666	"ribulose-phosphate 3-epimerase, cytoplasmic isoform-like"	Si031033m.g
CS_85483_c0_orf1	0.479231	-0.50559	"RNA binding protein, putative"	OSJNBb0056B16.25
CS_90327_c0_orf1	-0.529073	-3.5e-05	"RNA binding protein, putative"	OSJNBb0103I08.18
CS_94096_c0_orf1	-0.1976	-0.017581	"RNA-binding protein, putative"	ZEAMMB73_503439
CS_78699_c2_orf1	1.51854	-2.8548	"Rubber elongation factor protein, putative"	ZEAMMB73_471544
CS_86693_c0_orf1	0.146655	-0.63961	"ruBisCO large subunit-binding protein subunit beta, chloroplastic"	ZEAMMB73_233713
CS_77536_c0_orf1	-0.00723157	0.17235	"s-adenosyl-l-methionine:delta24-sterol-C-methyltransferase, putative"	ArsM1
CS_92559_c0_orf1	-0.0174171	0.33921	"sec10, putative"	SEC10
CS_93407_c0_orf1	0.0551957	0.79395	"sedoheptulose-1,7-bisphosphatase, chloroplastic"	OSJNBb0042J17.10
CS_93933_c0_orf1	-0.234465	0.48237	"Senescence-associated protein DIN1, putative"	P0548E04.8-1
CS_70758_c0_orf1	0.235114	0.39348	"serine carboxypeptidase, putative"	ZEAMMB73_208131
CS_88364_c0_orf1	-0.625934	1.0066	"serine endopeptidase degp2, putative"	OsJ_17111
CS_50166_c0_orf1	-0.194295	-0.11178	"serine hydroxymethyltransferase, mitochondrial"
CS_81735_c0_orf1	0.238787	-0.41004	"serine hydroxymethyltransferase, mitochondrial-like"	Si035240m.g
CS_64070_c0_orf1	-0.28279	1.1604	"serine hydroxymethyltransferase, mitochondrial-like"	Os03g0738400
CS_93236_c0_orf1	-0.450084	-1.0839	"serine hydroxymethyltransferase, putative"	Si026132m.g
CS_88374_c0_orf1	0.201634	-0.43461	"serine protease htra2, putative"	LOC_Os11g14170
CS_91409_c0_orf1	0.132248	-0.79682	"serine/arginine rich splicing factor, putative"	SC30
CS_86109_c1_orf1	-0.100051	-0.3415	"Serine/threonine-protein kinase PBS1, putative"	P0450E05.10
CS_88482_c0_orf1	-0.386468	-0.023237	"Serine/threonine-protein kinase PBS1, putative"	ZEAMMB73_414598
CS_80270_c0_orf1	-0.00144342	1.487	"Serine/threonine-protein kinase SAPK3, putative"	SAPK3
CS_89264_c0_orf1	-0.139236	1.0221	"serine-pyruvate aminotransferase, putative"
CS_48890_c0_orf1	-0.0634092	0.17729	"serine-threonine kinase receptor-associated protein, putative"	P0642B07.48-1
CS_94676_c0_orf1	0.513996	0.93818	"short-chain dehydrogenase TIC 32, chloroplastic"	OJ1003_C09.33
CS_91179_c0_orf1	0.437228	-0.46287	"short-chain type dehydrogenase, putative"	Os10g0456100
CS_48811_c0_orf1	-0.0203404	-0.53126	"Shwachman-Bodian-Diamond syndrome protein, putative"
CS_91386_c0_orf1	-0.234465	-0.55553	"signal recognition particle 54 kD protein, putative"	LOC_Os11g05560
CS_90730_c0_orf1	-0.307573	-0.09336	"Signal recognition particle 68 kDa protein, putative"	BRADI3G07210
CS_76256_c0_orf1	0.230203	0.52754	"signalosome subunit, putative"	OJ1118_A06.12
CS_80285_c0_orf1	-0.554273	0.14747	"soluble starch synthase 3, chloroplastic/amyloplastic-like"	ZEAMMB73_488886
CS_75585_c0_orf1	0.163499	1.0315	"SPFH domain-containing protein 2 precursor, putative"	OSJNBb0021K20.18
CS_73110_c0_orf1	-0.312939	-0.23319	"spliceosome associated protein, putative"
CS_86622_c0_orf1	-0.131313	0.87891	"spore coat protein, putative"	P0409B08.2
CS_86550_c0_orf1	0.752749	-4.0929	"Stem 28 kDa glycoprotein precursor, putative"	ZEAMMB73_279889
CS_75135_c0_orf1	-0.013043	1.4509	"strictosidine synthase, putative"	ZEAMMB73_196425
CS_85152_c0_orf1	-0.117161	0.21916	"strictosidine synthase, putative"	OJ1729_E01.28
CS_90381_c0_orf1	0.22404	-0.9599	"stromal 70 kDa heat shock-related protein, chloroplastic-like"	LOC_Os12g14070
CS_98092_c0_orf1	-0.0709665	-2.2546	"stromal 70 kDa heat shock-related protein, chloroplastic-like"	ZEAMMB73_642432
CS_66111_c0_orf1	0.271426	0.39881	"structural constituent of nuclear pore, putative"
CS_68019_c0_orf1	0.372952	0.61218	"structural molecule, putative"
CS_85734_c0_orf1	0.342555	0.19121	"structural molecule, putative"	Os11g0595200
CS_49360_c0_orf1	-0.0262051	0.31238	"succinate-semialdehyde dehydrogenase, mitochondrial-like"	ALDH5F1
CS_91355_c1_orf1	-0.0513992	0.54208	"sugar transporter, putative"	Os10g0539900
CS_91392_c2_orf1	-0.0380063	0.0050422	"surfeit locus protein, putative"
CS_70802_c0_orf1	-0.0694519	1.3243	"synaptotagmin, putative"	ZEAMMB73_140929
CS_76057_c0_orf1	-0.22095	-0.020255	"synaptotagmin, putative"	ZEAMMB73_140929
CS_69038_c0_orf1	0.484396	-0.25822	"syntaxin, putative"	OSJNBb0016H12.15
CS_48431_c0_orf1	-0.093879	0.0071184	"syntaxin, putative"	ZEAMMB73_366003
CS_71767_c0_orf1	-0.013043	2.9594	"thioredoxin M-type, chloroplastic"	ZEAMMB73_774463
CS_48380_c0_orf1	-0.397828	0.49539	"thioredoxin-like 3-1, chloroplastic isoform 1"	Os02g0774100
CS_89025_c0_orf1	-0.093879	0.34666	"thioredoxin-like protein HCF164, chloroplastic-like"	Os03g0767500
CS_90799_c0_orf1	-0.54372	-1.1817	"threonine synthase, chloroplastic"	ZEAMMB73_880266
CS_90559_c0_orf1	-0.177882	-0.11771	"threonyl-tRNA synthetase, mitochondrial"
CS_92279_c0_orf2	-0.351074	0.76777	"thylakoid lumenal 16.5 kDa protein, chloroplastic isoform 2"
CS_86549_c0_orf1	0.207893	0.050982	"Thylakoid lumenal 25.6 kDa protein, chloroplast precursor, putative"	P0404D10.17
CS_50199_c0_orf1	0.233888	-0.41002	"Thylakoid lumenal 29.8 kDa protein, chloroplast precursor, putative"
CS_77355_c0_orf1	-0.148801	0.27345	"thylakoid lumenal protein At1g03610, chloroplastic-like"	ZEAMMB73_093405
CS_72083_c0_orf1	-0.713119	-0.36955	"thylakoid membrane phosphoprotein 14 kDa, chloroplastic"	OSJNBb0060I05.14
CS_94564_c0_orf1	-0.520769	0.55976	"tip120, putative"
CS_85056_c0_orf1	-0.537424	0.004103	"transcription factor, putative"	P0482F12.6
CS_82000_c0_orf2	0.435095	0.93567	"transcription initiation factor iib, putative"	TFIIB
CS_49311_c0_orf1	0.181421	-0.22827	"transcription regulator, putative"
CS_78298_c0_orf1	0.169925	0.3216	"transcription regulator, putative"	OJ1163_C07.29
CS_84158_c1_orf1	-0.0409718	-0.44495	"transcriptional adaptor, putative"	ADA2
CS_91910_c0_orf1	-0.106249	0.028132	"Transitional endoplasmic reticulum ATPase, putative"	Os03g0151800
CS_70823_c0_orf1	-0.514573	0.71424	"transketolase, chloroplastic-like"
CS_84857_c0_orf1	-0.384584	0.065479	"transketolase, putative"	ZEAMMB73_050344
CS_92201_c0_orf2	-0.16004	0.29446	"translation initiation factor eif-2b gamma subunit, putative"
CS_90279_c0_orf1	-0.473931	0.11449	"translation initiation factor, putative"	ZEAMMB73_053341
CS_91675_c0_orf1	-0.0816138	0.10206	"translocase of chloroplast 120, chloroplastic-like"	ZEAMMB73_635617
CS_90592_c0_orf1	0.27858	0.62759	"translocase of chloroplast 159, chloroplastic-like"	P0025H06.15
CS_88523_c0_orf1	-0.0484122	-0.66411	"translocon-associated protein, alpha subunit, putative"	ZEAMMB73_895966
CS_90194_c2_orf1	0.168642	0.6502	"Transporter ATM1, mitochondrial precursor, putative"	OsABCB25
CS_91971_c3_orf1	-0.375197	0.034675	"transportin, putative"
CS_93457_c0_orf1	-0.298673	1.2015	"Triose phosphate/phosphate translocator, chloroplast precursor, putative"	TPT
CS_85237_c0_orf1	-0.0439433	-0.55403	"triosephosphate isomerase, putative"	BRADI4G36310
CS_74994_c0_orf1	-0.2567	0.51671	"tryptophan biosynthesis protein, putative"	ZEAMMB73_254521
CS_95483_c0_orf1	0.197865	-0.63558	"tryptophanyl-tRNA synthetase, cytoplasmic"
CS_87658_c0_orf1	-0.915936	0.99851	"tubulin beta chain, putative"	TUBB7
CS_49832_c0_orf1	0.719841	-1.0764	"ubiquinone biosynthesis protein COQ9-B, mitochondrial"	OSJNBb0074M06.9
CS_88328_c1_orf1	-0.628162	1.0143	"Ubiquitin carboxyl-terminal hydrolase, putative"	BRADI4G07167
CS_85230_c0_orf1	-0.182786	0.16858	"ubiquitin-conjugating enzyme m, putative"	ZEAMMB73_608594
CS_93283_c0_orf1	0.68437	-0.36704	"Ubiquitin-fold modifier 1 precursor, putative"	Os01g0962400
CS_85046_c1_orf1	0.0593553	-0.12633	"UDP-glucose 6-dehydrogenase, putative"	BRADI1G08120
CS_86701_c0_orf1	0.598365	1.1147	"UDP-glucosyltransferase, putative"	ZEAMMB73_822176
CS_92804_c2_orf1	0.0482362	-0.14675	"UDP-glucosyltransferase, putative"	OSJNBb0116K07.18
CS_84095_c0_orf2	-0.0409718	1.2951	"UDP-n-acteylglucosamine pyrophosphorylase, putative"	USP
CS_94985_c0_orf1	-0.500218	0.34545	"UDP-sulfoquinovose synthase, chloroplastic"	ZEAMMB73_289622
CS_86981_c0_orf2	-0.0877334	0.64933	"uncharacterized aarF domain-containing protein kinase At1g79600, chloroplastic-like"	ZEAMMB73_523420
CS_96951_c0_orf1	0.192825	-0.77946	"uncharacterized protein At2g39795, mitochondrial"	P0652D10.37
CS_63705_c0_orf1	0.190299	-2.1907	"uncharacterized protein At2g39795, mitochondrial"	P0652D10.37
CS_86091_c0_orf1	0.412511	-1.1765	"uncharacterized protein At2g39795, mitochondrial-like"	P0652D10.37
CS_48562_c0_orf1	0.617298	-2.372	"uncharacterized protein LOC100809181, partial"	ENODL1
CS_93994_c0_orf1	-0.123434	0.34869	"UPF0160 protein MYG1, mitochondrial-like"
CS_88052_c0_orf1	-0.286304	0.68207	"uroporphyrinogen decarboxylase, chloroplastic-like"
CS_48907_c0_orf1	0.0786098	0.13589	"vacuolar ATP synthase subunit C, putative"
CS_86308_c0_orf1	-0.0101344	0.70589	"Vacuolar protein sorting protein, putative"	ZEAMMB73_120125
CS_90009_c1_orf1	-0.37707	0.44256	"vacuolar protein sorting-associated protein, putative"	OJ1371_D04.19
CS_86402_c0_orf1	-0.181149	-0.7416	"vesicle-associated membrane protein, putative"	OSJNBb0015K05.13
CS_91933_c3_orf1	0.238787	-0.15616	"WD-repeat protein, putative"	P0592G05.29
CS_86492_c0_orf1	0.0384362	-0.055144	"WD-repeat protein, putative"	BRADI1G53217
CS_59568_c0_orf1	-0.369595	-0.47219	"WD-repeat protein, putative"	Os11g0594200
CS_91900_c0_orf1	-0.373327	0.0013244	"WD-repeat protein, putative"	ASPR1
CS_76699_c0_orf1	0.0799754	0.083476	"xaa-pro dipeptidase, putative"	LOC_Os12g37640
CS_90465_c2_orf1	0.0285692	0.59377	"xanthine dehydrogenase, putative"	XDH
CS_92290_c0_orf1	0.238787	0.22097	"xpa-binding protein, putative"	ZEAMMB73_763228
CS_80391_c0_orf1	0.405992	2.9885	"Xylem serine proteinase 1 precursor, putative"	OSJNBb0048A17.11
CS_88121_c0_orf1	0.392867	1.3666	"Xylem serine proteinase 1 precursor, putative"	OSJNBb0048A17.11
CS_80643_c0_orf1	-0.369595	0.67912	"zeaxanthin epoxidase, chloroplastic-like"	Os03g0154100
CS_96903_c0_orf1	-0.518701	0.18456	"Zeta-carotene desaturase, chloroplast precursor, putative"	P0431A02.33
CS_80608_c0_orf1	-0.0232698	0.80724	"zinc finger protein, putative"	ZEAMMB73_900248
CS_93530_c0_orf1	-0.0528949	0.084145	"zinc ion binding protein, putative"
CS_87147_c0_orf1	-0.632629	0.76363	"zinc-metallopeptidase, peroxisomal"	OJ1019_E02.24
CS_76148_c0_orf1	0.153157	0.94891	(+)-neomenthol dehydrogenase	ZEAMMB73_050987
CS_85427_c0_orf1	0.0426443	0.53169	(+)-pulegone reductase	ZEAMMB73_503805
CS_82219_c0_orf1	-0.0320936	-0.6247	(3R)-hydroxymyristoyl-[acyl-carrier-protein] dehydratase	ZEAMMB73_387077
CS_93880_c0_orf1	0.232661	-0.88609	10 kDa chaperonin	ZEAMMB73_031061
CS_94680_c0_orf1	-0.526992	0.47403	10-formyltetrahydrofolate synthetase	OJ1596_C06.3
CS_90239_c0_orf1	-0.210897	-0.40743	116 kDa U5 small nuclear ribonucleoprotein component	ZEAMMB73_013055
CS_93285_c0_orf1	-0.115597	0.19286	12-oxophytodienoate reductase 2	OPR11
CS_48815_c0_orf1	0.248535	-1.3701	12-oxophytodienoate reductase 3-like	OPR7
CS_77409_c0_orf1	0.105678	-0.40381	14 kDa zinc-binding protein-like	ZEAMMB73_171472
CS_48695_c0_orf1	0.374066	-1.0361	14-3-3 protein	Os08g0430500
CS_88114_c0_orf1	0.279768	-0.0080191	14-3-3 protein	Os08g0430500
CS_79977_c0_orf1	0.265437	-0.008362	14-3-3 protein	Os08g0430500
CS_86982_c1_orf1	0.509949	-0.77223	14-3-3 protein 2	Os08g0430500
CS_93353_c0_orf1	0.169925	0.49465	14-3-3f protein	Os08g0430500
CS_93300_c0_orf1	0.283329	-0.11316	14-3-3-like protein	Os08g0430500
CS_82429_c0_orf1	0.0786098	-0.65786	14-3-3-like protein GF14 iota-like	Os08g0430500
CS_72610_c0_orf1	0.0922074	0.034669	17.4 kDa class III heat shock protein	HSP18.6
CS_91530_c0_orf1	0.0949116	-4.0923	18.5 kDa class I heat shock protein	HSP17.4
CS_81978_c1_orf1	-0.358454	-0.76573	1-aminocyclopropane-1-carboxylate oxidase	OJ1611_C08.2-1
CS_86752_c0_orf1	0.309176	0.036782	1-aminocyclopropane-1-carboxylate oxidase homolog 1-like	P0671F11.18
CS_90810_c0_orf1	0.269033	-0.035463	26S protease regulatory subunit 6A homolog A	TBP1
CS_89941_c0_orf1	-0.0484122	-0.11318	26S protease regulatory subunit 6B homolog	ZEAMMB73_247533
CS_90595_c0_orf1	-0.358454	0.14165	26S protease regulatory subunit 7	RPT1A
CS_86335_c0_orf1	-0.011588	-0.27459	26S proteasome non-ATPase regulatory subunit 11 isoform 2	P0003H10.3
CS_90621_c0_orf1	-0.244685	0.14012	26S proteasome non-ATPase regulatory subunit 12-like
CS_85430_c0_orf1	0.0565835	0.12759	26S proteasome non-ATPase regulatory subunit RPN12A	OsRPN12
CS_70359_c1_orf1	0.244887	-0.69848	26S proteasome regulatory particle non-ATPase subunit 8
CS_90879_c0_orf1	-0.0499049	0.27248	26S proteasome regulatory subunit 4 homolog A-like	OsRPT2b
CS_80125_c0_orf1	0.144046	-0.17103	2-cys peroxiredoxin	ZEAMMB73_930710
CS_69678_c0_orf1	-0.00433459	0.32801	2-cys peroxiredoxin
CS_49148_c0_orf1	-0.0174171	-1.6886	2-hydroxyacyl-CoA lyase	ZEAMMB73_498487
CS_89518_c0_orf1	0.265437	0.88649	30S ribosomal protein S1 homolog	ZEAMMB73_305715
CS_86898_c0_orf1	0.0538064	-1.2318	30S ribosomal protein S28e	ZEAMMB73_588553
CS_92127_c1_orf1	0.100305	0.12331	3-dehydroquinate dehydratase/shikimate 5-dehydrogenase	ZEAMMB73_391045
CS_92127_c1_orf2	0.0635029	0.12331	3-dehydroquinate dehydratase/shikimate 5-dehydrogenase	B1111C09.6
CS_48581_c0_orf1	0.434028	-0.4648	3-isopropylmalate dehydratase small subunit-like	P0519E06.10
CS_86947_c0_orf1	0.0100637	0.22978	3-ketoacyl-CoA reductase 1	gl8b
CS_89971_c0_orf1	-0.132894	0.50095	3-ketoacyl-CoA thiolase 2	OJ1136_C12.17
CS_77767_c0_orf1	0.0229004	-1.1543	40S ribosomal protein S13	Os08g0117300
CS_84941_c1_orf1	-0.436354	-0.87568	40S ribosomal protein S16A	RPS16A
CS_93319_c0_orf1	-0.409278	-0.52268	40S ribosomal protein S16B	RPS16A
CS_80010_c0_orf1	0.190299	-0.51301	40S ribosomal protein S17B	OSJNBb0043C10.11
CS_86860_c0_orf1	-0.54372	-0.61415	40S ribosomal protein s2	OJ1119_B04.29
CS_86421_c0_orf1	0.0440443	-0.72902	40S ribosomal protein S20-2 isoform 1	Os03g0249400
CS_48676_c0_orf1	-0.1976	0.14442	40S ribosomal protein S4-1-like	Os02g0105900
CS_88011_c0_orf1	0.0799754	-0.7462	40S ribosomal protein S5-like	Os11g0482000
CS_91199_c0_orf1	-0.00723157	-0.44172	40S ribosomal protein S8	Sb06g004770
CS_89587_c0_orf1	-0.41889	-0.41867	42 kDa peptidyl-prolyl isomerase isoform 2	ZEAMMB73_562292
CS_92189_c0_orf1	-0.0954196	-1.5417	4-hydroxy-3-methylbut-2-en-1-yl diphosphate synthase	ISPG
CS_93478_c0_orf1	0.438293	-0.84539	4-hydroxy-3-methylbut-2-enyl diphosphate reductase	ISPH
CS_76684_c0_orf1	0.92372	-0.31639	5&apos_-nucleotidase surE	ZEAMMB73_487675
CS_90620_c0_orf1	-0.352916	-0.41604	50 kDa ketoavyl-ACP synthase	ZEAMMB73_174296
CS_98637_c0_orf1	0.487486	0.56716	5-methyltetrahydropteroyltriglutamate--homocysteine methyltransferase-like	Os12g0624000
CS_85805_c0_orf1	-0.118727	-0.10517	5-oxoprolinase-like	P0458E05.23-1
CS_65947_c0_orf1	0.31034	-0.47042	60S acidic ribosomal protein P0	Os08g0130500
CS_48697_c0_orf1	-0.732165	-0.35479	60S ribosomal protein L10 isoform 2	SC34
CS_90316_c0_orf1	-0.210897	-0.65638	60S ribosomal protein L11-2	ZEAMMB73_719378
CS_76078_c0_orf1	0.0200577	-0.95379	60S ribosomal protein L12-like	ZEAMMB73_421149
CS_88441_c0_orf1	-0.473931	-0.49191	60S ribosomal protein L13aA	170F8.7
CS_70279_c0_orf1	-0.490051	-0.17396	60S ribosomal protein L17	ZEAMMB73_940160
CS_85408_c0_orf1	-0.134477	2.5043	60S ribosomal protein L18a-2	BRADI2G46010
CS_48808_c0_orf1	0.105678	-0.73014	60S ribosomal protein L26-1 isoform 1	Ogl11g0082B12_4
CS_87451_c0_orf1	0.167358	-1.04	60S ribosomal protein L27	Sb06g029070
CS_81928_c0_orf1	-0.16004	-3.5182	60S ribosomal protein L34	ZEAMMB73_915933
CS_48682_c0_orf1	-0.384584	-0.18661	60S ribosomal protein L4	OJ1014_E09.28
CS_48831_c1_orf1	-0.634867	-0.94973	60S ribosomal protein L4	OJ1014_E09.28
CS_79936_c1_orf1	0.438293	-0.22806	60S ribosomal protein l9	ZEAMMB73_023047
CS_88138_c0_orf1	0.185232	-0.75722	60S ribosomal protein l9	RPL9
CS_80896_c1_orf1	0.233888	-0.91152	6-phosphofructokinase 3-like	ZEAMMB73_244047
CS_48717_c0_orf1	-0.309359	1.1502	9-cis-epoxycarotenoid dioxygenase	ZEAMMB73_770403
CS_93691_c0_orf1	-0.140826	1.4561	ABC transporter C family member 2 isoform 1	mrp9
CS_89014_c0_orf1	-0.452057	0.15003	ABC transporter E family member 2	Os11g0546000
CS_49222_c0_orf1	-0.265345	0.5559	ABC transporter F family member 3	P0452F04.18-1
CS_48824_c0_orf1	0.341417	-0.80276	ABC transporter family protein	OJ1004_D04.29
CS_48833_c0_orf1	0.269033	0	abscisic acid receptor PYR1	P0620H05.2
CS_93465_c0_orf1	-0.177882	-1.0469	acetohydroxyacid synthase	ALS1
CS_76408_c0_orf1	0.62854	0.31928	acetyl-CoA C-acetyltransferase protein	ZEAMMB73_001159
CS_93037_c0_orf1	0.0524159	-0.52881	acetyl-CoA carboxylase 1-like	ACC1
CS_85169_c0_orf1	-0.155213	0.24174	acetyl-CoA carboxylase alpha-CT subunit
CS_94432_c0_orf1	0.163499	-0.13726	acetylornithine deacetylase
CS_90594_c0_orf1	0.906121	0.23981	acidic endochitinase-like	P0656C04.102
CS_56941_c0_orf1	0.382944	2.793	actin	ACT1
CS_55719_c0_orf1	-0.046921	-2.1191	actin	ZEAMMB73_695264
CS_92571_c0_orf1	-0.222633	-0.3069	actin 1	Act
CS_83956_c0_orf1	0.169925	-0.16352	actin depolymerizing factor 1	ADF7
CS_91713_c0_orf1	-0.0694519	0.14512	actin-related protein 4-like	ARP4
CS_85131_c1_orf1	0.331132	-1.6238	activator of 90 kDa heat shock protein ATPase homolog 1 isoform 1	ZEAMMB73_385715
CS_83453_c0_orf1	-0.452057	-0.0065524	acyl carrier protein	ZEAMMB73_752617
CS_90029_c0_orf1	0.609755	0.65437	acyl-activating enzyme 10	P0512C01.19
CS_87170_c0_orf1	0.183963	0.040974	acyl-activating enzyme 2	P0019E03.20-1
CS_70741_c0_orf1	0.0229004	1.2717	acylamino-acid-releasing enzyme-like isoform 1	ZEAMMB73_672181
CS_91503_c0_orf1	-0.148801	-0.43347	adenine nucleotide translocator	Os02g0718900
CS_64871_c0_orf1	0.0745054	-1.7499	adenosine kinase 2	B1215B07.34
CS_87608_c0_orf1	0.0758749	-1	adenylate kinase B-like	ADK-B
CS_92734_c0_orf1	-0.018878	0.48514	adenylosuccinate lyase-like	Os03g0313600
CS_88811_c0_orf1	-0.21424	0.44266	adenylyl cyclase-associated protein 1-like	Si035411m.g
CS_89039_c0_orf1	-0.00868224	1.3259	adipocyte plasma membrane-associated protein-like	P0616D06.112-1
CS_50196_c0_orf1	-0.395929	-1.7633	ADP-glucose pyrophosphorylase
CS_48640_c0_orf1	0.267835	-0.67033	ADP-ribosylation factor	ARF
CS_93178_c0_orf1	0.133564	0.23541	ADP-ribosylation factor	Os01g0813400
CS_89131_c0_orf1	0.252173	-0.22034	ADP-ribosylation factor 1	ZEAMMB73_984643
CS_81170_c0_orf1	0.0426443	0.61237	agmatine deiminase	ZEAMMB73_799556
CS_81170_c0_orf3	-0.268817	0.61237	agmatine deiminase	ZEAMMB73_799556
CS_81170_c0_orf2	-0.407364	0.61237	agmatine deiminase	ZEAMMB73_799556
CS_89155_c0_orf1	-0.161653	0.78093	alanine aminotransferase 2	P0552F09.120
CS_90533_c1_orf1	0.105678	0.50561	alanyl-tRNA synthetase-like	Os10g0182000
CS_48684_c0_orf1	-0.22095	2.0571	alcohol dehydrogenase	ADH1
CS_94954_c0_orf1	-0.334607	0.90566	alcohol dehydrogenase 1B-like	ZEAMMB73_453297
CS_70886_c0_orf1	1.29278	-2.0313	aldehyde dehydrogenase	Aldh2b
CS_65287_c0_orf1	0.227741	1.6	aldehyde dehydrogenase family 7 member A1-like	OJ1344_B01.27-1
CS_92414_c1_orf1	0.249749	0.91539	aldo-keto reductase family 4 member C9-like	P0005H10.17
CS_89127_c0_orf2	1.23634	-0.68937	aldose 1-epimerase	BRADI5G12250
CS_83386_c0_orf1	0.0468403	-0.097028	aldose 1-epimerase	Si036516m.g
CS_92260_c0_orf1	-0.210897	0.61208	ALG-2 interacting protein X-like
CS_93581_c0_orf1	-0.186065	-2.3725	allene oxide cyclase	ZEAMMB73_091885
CS_78604_c0_orf1	0.105678	-1.8141	allergenic isoflavone reductase-like protein Bet v 6.0102	LOC_Os12g16410
CS_93352_c0_orf1	1.57143	-0.064096	alpha-amylase/subtilisin inhibitor-like	RASI
CS_83523_c0_orf1	0.748461	-0.62089	alpha-amylase/subtilisin inhibitor-like	RASI
CS_82213_c0_orf1	-0.131313	1.4192	alpha-Arabinosidase1	Os11g0131900
CS_50518_c0_orf1	0.375178	0.098938	alpha-galactosidase	Os10g0493600
CS_73840_c0_orf1	-0.231075	-1.1767	alpha-galactosidase-like	Os10g0493600
CS_49085_c0_orf1	0.255803	0.74942	alpha-mannosidase	Os11g0525600
CS_83495_c1_orf1	0.214125	0.41799	alpha-mannosidase 2x	P0412C04.26
CS_79366_c0_orf1	0.38405	-0.32722	Alpha-soluble NSF attachment protein	ZEAMMB73_280269
CS_85337_c0_orf1	0.140124	-0.09337	altered inheritance of mitochondria protein 32	P0685G12.41
CS_73366_c0_orf1	-0.0603973	-0.39139	altered inheritance of mitochondria protein 32	ZEAMMB73_282167
CS_90687_c3_orf1	-0.463947	0.79358	amidase family protein	OSJNBb0022E02.6
CS_50603_c0_orf1	-0.584241	-0.035272	amidase family protein	OSJNBb0022E02.6
CS_93642_c0_orf1	-0.323733	0.99125	Amine oxidase	OSJNBb0067G11.7
CS_48962_c0_orf1	0.347099	0.88418	aminoacylase-1 isoform 1	ZEAMMB73_753013
CS_83024_c0_orf1	-0.121863	0.03413	aminopeptidase	Os02g0218200
CS_82256_c0_orf1	0.0468403	0.18074	aminopeptidase N-like	Os08g0562700
CS_84682_c0_orf1	-0.217591	2.3264	AMP1-like carboxypeptidase	Os03g0790600
CS_88372_c0_orf2	0.145351	0.74938	ankyrin repeat domain-containing protein 2-like	P0666G10.120
CS_88372_c0_orf1	0.138814	0.74938	ankyrin repeat domain-containing protein 2-like	P0450E05.5
CS_50386_c0_orf1	-0.00144342	0.35532	ankyrin-1	ZEAMMB73_771257
CS_91456_c0_orf1	-0.394032	-0.49335	AP-2 complex subunit mu	P0421H07.27-1
CS_92327_c0_orf1	-0.498179	0.41427	AP-4 complex subunit epsilon-like	ZEAMMB73_012108
CS_90337_c0_orf1	-0.171368	0.54381	apoptosis inhibitor 5-like	P0705A04.11
CS_88185_c1_orf1	0.0356239	0.78663	apple fruit acidity-related protein
CS_64872_c0_orf1	0.141433	-0.1332	aquaporin TIP1-1	TIP1-1
CS_78567_c0_orf1	-0.0588937	-0.29793	arginine/serine-rich-splicing factor RSP41-like	Sb04g001910
CS_83028_c0_orf1	-0.279284	-0.08838	argininosuccinate lyase	ZEAMMB73_473097
CS_87553_c1_orf2	-0.45799	0.55748	arginyl-tRNA synthetase-like	ZEAMMB73_220224
CS_76811_c0_orf2	-0.231075	0.97402	argonaute protein group	MEL1
CS_87113_c1_orf1	-0.444184	1.2314	argonaute protein group	MEL1
CS_92796_c0_orf1	-0.619271	0.9169	argonaute protein group	AGO1B
CS_65661_c0_orf1	-0.0573917	-0.72901	ascorbate peroxidase	ZEAMMB73_022439
CS_70161_c0_orf1	-0.865122	0.53563	ascorbate peroxidase	ZEAMMB73_295369
CS_76075_c1_orf1	-0.289827	0.78644	aspartic proteinase	ZEAMMB73_486493
CS_158129_c0_orf1	0.714575	-1.0484	aspartic proteinase Asp1	LOC_Os12g07780
CS_76075_c0_orf1	0.0593553	1.0858	aspartic proteinase isoform 2	Os05g0567100
CS_90625_c0_orf2	0.283329	-3.0004	aspartic proteinase nepenthesin-1-like
CS_94709_c0_orf1	-0.373327	-0.99902	aspartokinase-homoserine dehydrogenase	OJ1790_D02.29-1
CS_49140_c0_orf1	0.418999	-1.749	ATP citrate lyase alpha subunit	ACLB-1
CS_75639_c0_orf1	0.136191	-0.4253	ATP phosphoribosyltransferase	Os03g0134300
CS_65506_c0_orf1	0.107018	-0.74493	ATP synthase beta subunit	atpB
CS_73364_c0_orf1	0.335712	0.48551	ATP synthase CF1 alpha subunit	atpA
CS_80011_c0_orf1	0.399445	-0.25264	ATP synthase delta subunit 2
CS_92812_c0_orf1	0.0114956	-1.3672	ATP synthase F1-sector subunit beta	ZEAMMB73_902271
CS_91139_c0_orf1	-0.142417	-0.54142	ATPase family AAA domain-containing protein 3-B-like	ZEAMMB73_594984
CS_90431_c0_orf1	0.189034	-0.46089	ATPase subunit 1	Si020734m.g
CS_92101_c0_orf1	-0.272297	-1.3648	ATPase subunit 4	atp4
CS_79986_c0_orf1	2.07416	-1.3504	ATP-citrate synthase alpha chain protein 1	ACLA-2
CS_93646_c0_orf1	-0.0350469	0.22891	ATP-dependent Clp protease proteolytic subunit
CS_92465_c0_orf1	-0.520769	-0.082372	ATP-dependent zinc metalloprotease FtsH	ZEAMMB73_597089
CS_95845_c0_orf1	-0.41889	0.13069	AT-rich interactive domain-containing protein 2
CS_80402_c0_orf1	-0.164884	0.73126	autoinhibited calcium ATPase	Os12g0136900
CS_91862_c1_orf1	-0.125006	0.21422	autoinhibited H+ ATPase	ZEAMMB73_843959
CS_85292_c0_orf1	-0.200913	-0.31048	auxin-induced protein PCNT115	ZEAMMB73_342621
CS_92090_c2_orf1	0.0717627	-0.2274	auxin-induced protein PCNT115-like isoform 1	Os04g0338000
CS_93796_c0_orf1	1.8512	-0.43281	basic 7S globulin	P0689B09.5
CS_90997_c0_orf1	-0.103147	-1.0253	berberine bridge enzyme	ZEAMMB73_473544
CS_67409_c0_orf1	1.4782	-3.1054	Bet v 1 allergen	PR10
CS_92491_c3_orf2	0.366252	-0.23062	beta-amylase	Si029378m.g
CS_83380_c0_orf2	0.650765	-0.31825	beta-D-galactosidase	BRADI1G67760
CS_83380_c0_orf1	0.60502	-0.31825	beta-D-galactosidase	Os03g0255100
CS_84817_c0_orf1	-0.45799	1.0133	beta-galactosidase isoform 1
CS_65941_c0_orf2	0.90381	1.1773	beta-galactosidase-like	Os01g0580200
CS_75692_c0_orf2	0.24245	0.44845	beta-glucosidase 42-like	BGLU4
CS_95506_c0_orf1	0.169925	0.070104	beta-hexosaminidase 1	Si021693m.g
CS_91317_c0_orf1	-0.0424568	-0.9851	betaine-aldehyde dehydrogenase	Os04g0464200
CS_86767_c0_orf1	0.299831	3.1626	beta-xylosidase/alpha-L-arabinofuranosidase 2-like	OSJNBb0079B02.3
CS_63552_c0_orf1	-0.224317	0.31464	bifunctional aminoacyl-tRNA synthetase-like	LOC_Os12g25710
CS_90967_c0_orf1	-0.296899	0.02094	bifunctional nitrilase/nitrile hydratase NIT4B-like	NIT4
CS_90586_c0_orf1	-0.110916	0.14645	bifunctional polymyxin resistance protein ArnA	Os01g0969100
CS_48474_c0_orf1	-0.360305	0.799	biotin carboxyl carrier protein of acetyl-CoA carboxylase
CS_92246_c2_orf1	0.591679	-0.39624	brefeldin A resistance protein-like	ZEAMMB73_169868
CS_65815_c0_orf1	-0.224317	-0.28124	BRO1 domain-containing protein BROX
CS_95071_c0_orf1	-0.577767	0.9161	C2 domain-containing protein C31G5.15-like	PSD2
CS_48828_c0_orf1	-0.109359	0.40425	CAAX prenyl protease 1 homolog	ZEAMMB73_493168
CS_88927_c0_orf1	1.43829	-2.1652	caffeoyl-CoA O-methyltransferase	P0680A03.3
CS_88802_c0_orf1	-0.0588937	0.50637	calcineurin B-like protein 02
CS_90364_c0_orf1	-0.231075	-0.25912	calcium-dependent protein kinase 3-like isoform 1	P0501G01.10
CS_91455_c0_orf1	-0.101598	-0.81639	calcium-dependent protein kinase 4	CK1
CS_92126_c0_orf2	-0.244685	-0.08952	calcium-dependent protein kinase 4	ZEAMMB73_563736
CS_91041_c0_orf1	-0.260152	-0.2498	calcium-dependent protein kinase 9-like	CPK2
CS_83071_c0_orf1	-0.524915	0.80715	callose synthase 10-like	P0541H01.1
CS_76600_c0_orf1	-0.0954196	-0.088999	calmodulin	ZEAMMB73_343622
CS_87362_c0_orf1	-0.0320936	0.27456	calmodulin-binding transcription activator 5-like	Os10g0375600
CS_89915_c0_orf1	-0.349235	-0.51489	calmodulin-related protein isoform 4	ZEAMMB73_343622
CS_65985_c0_orf1	0.426533	-1.4137	calreticulin-like	Os07g0246200
CS_90878_c0_orf1	-0.619271	-0.29576	carbamoyl-phosphate synthase large chain-like	CARB
CS_84942_c0_orf1	-0.500218	-0.048758	carbamoyl-phosphate synthase small chain	CARA
CS_66621_c0_orf1	-0.307573	0.13946	casein kinase II subunit alpha-2-like	OJ1513_F02.134
CS_74969_c0_orf1	-0.514573	-0.17488	catalase	BRADI1G76330
CS_75090_c0_orf1	-0.531156	0.865	catalase	Os03g0131200
CS_74969_c1_orf1	-1.00289	-0.35656	catalase
CS_49083_c1_orf1	-1.37707	-0.66822	catalase	Os03g0131200
CS_89605_c4_orf1	0.359521	-0.44227	catalytic subunit of protein phosphatase 1	Si036639m.g
CS_48860_c0_orf1	0.0538064	0.39216	cathepsin B-like	Os04g0650000
CS_48428_c0_orf1	1.02715	4.1183	cationic peroxidase 1	prx131
CS_48556_c0_orf1	0.377401	0.85503	Cbs domain protein	OSJNBb0016H12.19
CS_93052_c0_orf2	-0.440263	0.86363	CCR4-NOT transcription complex subunit 1-like
CS_48530_c0_orf1	0.254594	-2.2383	CDGSH iron-sulfur domain-containing protein 2-like
CS_93611_c0_orf1	1.57192	-1.2522	cell wall invertase	ZEAMMB73_918468
CS_48814_c0_orf1	0.68437	-0.14665	chalcone isomerase	CHI
CS_93232_c0_orf1	0.986229	-0.96817	chalcone isomerase-like protein	LOC_Os12g02370
CS_93262_c0_orf1	1.4813	-1.729	chalcone synthase	CHS1
CS_64585_c0_orf1	-0.454032	0.26158	Chaperone protein clpB	CLPB3
CS_95569_c0_orf1	-0.286304	-0.99649	chaperone protein ClpB1	ZEAMMB73_519807
CS_67820_c0_orf1	-0.628162	-0.34888	chaperone protein dnaJ 13	OSJNBb0015K05.11
CS_88600_c0_orf1	0.297485	0.23485	chaperone protein dnaJ 15	OJ1041F02.6
CS_66148_c0_orf1	0.0894982	-0.28033	charged multivesicular body protein 1-like isoform 1	Sal1
CS_6242_c0_orf1	2.6688	0.20862	chlorophyll a/b-binding protein	RCABP89
CS_80551_c0_orf1	-0.281036	-0.22191	chloroplast Fe superoxide dismutase	BRADI1G50550
CS_141570_c0_orf1	-0.469929	-0.26947	chloroplast photosystem II type I chlorophyll a/b-binding protein
CS_49036_c0_orf1	-0.334607	-0.41035	chloroplast processing peptidase	P0488D02.23
CS_71514_c0_orf1	-0.0335695	-4.2604	CI small heat shock protein 2	HSP17.9A
CS_88306_c0_orf1	0.569491	-1.9747	cinnamate 4-hydroxylase	ZEAMMB73_798490
CS_93489_c0_orf1	0.115033	-0.33748	cinnamoyl CoA reductase	P0701F11.23-2
CS_92242_c0_orf1	0.340277	0.17873	cinnamoyl-CoA reductase	B1088C09.13
CS_92242_c0_orf2	0.249749	0.17873	cinnamoyl-CoA reductase	B1088C09.13
CS_79425_c0_orf1	0.164786	2.2548	cinnamyl alcohol dehydrogenase	CAD2
CS_48742_c0_orf1	0.0496308	-0.62641	cinnamyl alcohol dehydrogenase-like protein	BRADI4G29770
CS_95058_c0_orf1	-0.403542	-0.029115	Cis-zeatin O-glucosyltransferase	OSJNBb0056F09.17
CS_69498_c0_orf1	-0.26708	-0.00074384	citrate synthase	BRADI3G06930
CS_64799_c0_orf1	0.169925	0.051599	class I chitinase	Cht1
CS_50620_c0_orf1	-0.0365259	-0.83267	class III peroxidase	prx131
CS_71491_c1_orf1	0.16221	-1.9345	class IV chitinase	ZEAMMB73_301891
CS_93021_c0_orf2	-0.632629	0.27071	clathrin heavy chain 1-like
CS_93021_c0_orf1	-0.685014	0.27071	clathrin heavy chain 1-like	ZEAMMB73_086695
CS_88026_c0_orf1	-0.204233	0.44825	cleavage and polyadenylation specificity factor subunit 1-like	Os04g0252200
CS_76319_c0_orf1	-0.200913	-0.069308	cleavage and polyadenylation specificity factor subunit 2-like isoform 1	Os09g0569400
CS_92440_c0_orf1	-0.496142	0.63334	coatomer subunit beta-1
CS_92665_c1_orf1	-0.307573	-0.0091092	coatomer subunit gamma-2-like	Si028874m.g
CS_90181_c0_orf1	-0.207561	0.034481	COBW domain-containing protein 2-like isoform 1	OJ1634_B10.106-1
CS_93211_c0_orf1	1.10702	1.2657	conserved hypothetical protein
CS_83766_c0_orf1	0.914565	0.052077	conserved hypothetical protein	OJ1663_H12.6
CS_89947_c0_orf1	0.782409	-0.15305	conserved hypothetical protein	OJ1208D02.5
CS_48727_c0_orf1	0.719841	0.22931	conserved hypothetical protein	P0646B04.11
CS_93350_c0_orf1	0.701327	-0.95671	conserved hypothetical protein
CS_94092_c0_orf1	0.446786	0.52801	conserved hypothetical protein	ZEAMMB73_433806
CS_93816_c0_orf1	0.40163	-1.3609	conserved hypothetical protein	P0503C12.16
CS_82196_c0_orf1	0.366252	-0.39203	conserved hypothetical protein
CS_80370_c0_orf1	0.348232	0.063987	conserved hypothetical protein	ZEAMMB73_718185
CS_89839_c0_orf1	0.339137	-1.6027	conserved hypothetical protein	P0665A11.28
CS_49528_c0_orf1	0.309176	-0.086426	conserved hypothetical protein
CS_89446_c0_orf1	0.292782	0.41593	conserved hypothetical protein
CS_76746_c0_orf1	0.285698	-0.70306	conserved hypothetical protein	OSJNBb0021G19.12
CS_93618_c0_orf1	0.265437	-0.15465	conserved hypothetical protein	ZEAMMB73_568339
CS_87688_c0_orf1	0.250962	-0.064132	conserved hypothetical protein	ZEAMMB73_025451
CS_83702_c0_orf1	0.225275	0.35728	conserved hypothetical protein	P0643F09.7
CS_48906_c0_orf1	0.204141	-0.92738	conserved hypothetical protein	Os11g0594700
CS_94424_c0_orf1	0.180148	-0.97689	conserved hypothetical protein
CS_68616_c0_orf1	0.141433	0.28339	conserved hypothetical protein
CS_91680_c0_orf1	0.124328	-0.35431	conserved hypothetical protein	OSJNBb0034P05.1
CS_67367_c0_orf1	0.104337	-0.45624	conserved hypothetical protein	BRADI4G20537
CS_72323_c0_orf1	0.0717627	1.0317	conserved hypothetical protein
CS_87468_c0_orf1	0.0635029	1.8355	conserved hypothetical protein	P0436F11.39
CS_95094_c0_orf1	0.0635029	0.31553	conserved hypothetical protein	OSJNBb0011H13.6
CS_88063_c0_orf2	0.0299829	0.46281	conserved hypothetical protein	Os03g0152800
CS_82873_c0_orf2	0.0172093	0.24821	conserved hypothetical protein
CS_86599_c0_orf1	0.0100637	-1.6144	conserved hypothetical protein	OJ1134_H03.5-1
CS_88442_c0_orf1	0.00575927	-0.24394	conserved hypothetical protein	ZEAMMB73_693763
CS_86857_c0_orf1	-0.00288828	0.07878	conserved hypothetical protein	P0681B11.31-1
CS_87970_c1_orf1	-0.0394883	-0.26764	conserved hypothetical protein	BRADI1G61000
CS_89910_c1_orf1	-0.0603973	0.15021	conserved hypothetical protein
CS_82873_c0_orf1	-0.086201	0.24821	conserved hypothetical protein
CS_87474_c0_orf1	-0.121863	-0.30185	conserved hypothetical protein	OSJNBb0021G19.18
CS_89798_c0_orf1	-0.121863	-0.0036215	conserved hypothetical protein
CS_49077_c0_orf1	-0.123434	1.4397	conserved hypothetical protein	LOC_Os12g36640
CS_85803_c1_orf1	-0.125006	0.90796	conserved hypothetical protein	ZEAMMB73_100411
CS_89018_c0_orf1	-0.12658	-0.29256	conserved hypothetical protein
CS_70445_c0_orf1	-0.132894	-0.6683	conserved hypothetical protein	ZEAMMB73_521370
CS_71973_c0_orf1	-0.169745	-0.47466	conserved hypothetical protein
CS_91616_c0_orf1	-0.186065	-0.3657	conserved hypothetical protein
CS_97740_c0_orf1	-0.187707	-0.42922	conserved hypothetical protein
CS_93926_c0_orf1	-0.199255	0.39725	conserved hypothetical protein
CS_84948_c2_orf2	-0.217591	-0.33929	conserved hypothetical protein
CS_71167_c0_orf1	-0.248108	-0.83453	conserved hypothetical protein	Os03g0307400
CS_65534_c0_orf1	-0.281036	-0.12845	conserved hypothetical protein	OJ991214_12.3
CS_78593_c0_orf1	-0.288065	0.18897	conserved hypothetical protein	OSJNBb0038F03.15
CS_95353_c0_orf1	-0.334607	-0.36889	conserved hypothetical protein
CS_86203_c0_orf1	-0.367732	0.44749	conserved hypothetical protein	Os10g0498700
CS_80395_c0_orf1	-0.384584	-0.40888	conserved hypothetical protein	ZEAMMB73_439530
CS_93536_c0_orf1	-0.395929	-0.69385	conserved hypothetical protein
CS_71517_c0_orf1	-0.413115	-0.068139	conserved hypothetical protein	Os03g0240700
CS_50503_c0_orf1	-0.422752	-0.32621	conserved hypothetical protein	ZEAMMB73_549539
CS_94187_c0_orf1	-0.432455	0.53996	conserved hypothetical protein	Os11g0524300
CS_86802_c0_orf1	-0.459973	-0.43299	conserved hypothetical protein	CDSP32
CS_88696_c1_orf1	-0.467932	0.41447	conserved hypothetical protein	OSJNBb0091E11.19
CS_94791_c0_orf1	-0.579922	2.5359	conserved hypothetical protein	OSJNBb0091E11.19
CS_90392_c1_orf1	-0.614845	0.77244	conserved hypothetical protein
CS_49779_c0_orf1	-0.0800879	0.42573	conserved oligomeric Golgi complex component	LOC_Os12g35290
CS_75433_c0_orf1	0.0370307	0.097353	conserved oligomeric Golgi complex subunit 4-like
CS_86192_c0_orf1	-0.518701	0.21613	conserved oligomeric Golgi complex subunit 5
CS_94976_c0_orf1	-0.668868	-0.10497	COP9 signalosome complex subunit 2-like	P0003H10.3
CS_88928_c1_orf1	0.16092	0.03385	COP9 signalosome complex subunit 7 isoform 1	OJ1218_C12.2
CS_179878_c0_orf1	0.467801	-0.55232	copper binding protein 6	Os03g0709300
CS_48746_c0_orf1	1.3505	-0.92375	copper transport protein ATOX1	P0476H10.30-1
CS_78250_c0_orf1	0.238787	-1.1016	copper/zinc-superoxide dismutase	Sb07g023950
CS_89102_c0_orf1	0.16221	0.29877	coronatine insensitive 1	P0529E05.20
CS_89966_c0_orf1	0.155749	0.29971	cryptochrome 1.2	OSJNBb0046L23.10
CS_84040_c0_orf1	0.616358	-0.58929	Csf-1	OSJNBb0070J16.13
CS_75974_c0_orf1	0.480265	-0.18333	Cu/Zn-superoxide dismutase copper chaperone precursor	CCS
CS_496040_c0_orf1	0.578214	-2.2693	cucumisin-like	OSJNBb0089K24.4
CS_62820_c1_orf1	0.566572	0	cucumisin-like
CS_91659_c1_orf1	0.371838	-0.18973	Cu-Zn superoxide dismutase	Si037512m.g
CS_80073_c0_orf1	0.100305	-0.43415	CXE carboxylesterase	ZEAMMB73_437127
CS_54030_c0_orf2	-0.00144342	-1.385	CXE carboxylesterase	P0428D12.107
CS_80006_c0_orf1	-0.0424568	-1.3857	cystathionine gamma-synthase isoform 1	OSJNBb0048D20.9
CS_69679_c0_orf1	0.0398403	-2.0288	cystatin-like protein	Os03g0429000
CS_92901_c3_orf1	0.457332	-0.059076	cysteine protease inhibitor cystatin	Os01g0270100
CS_89009_c0_orf1	0.545968	0.46023	cysteine proteinase RD21a-like	ZEAMMB73_680472
CS_77462_c1_orf1	0.393965	-0.036158	cysteine synthase	Os03g0747800
CS_90376_c0_orf1	0.273814	0.95037	cysteine-rich receptor-like protein kinase 25-like	ZEAMMB73_717769
CS_48773_c0_orf1	0.261832	-0.34351	cytochrome b-c1 complex subunit 9 isoform 1	ZEAMMB73_980305
CS_93273_c0_orf1	-0.249822	-0.3716	Cytochrome c oxidase subunit 5C	COX5C
CS_86723_c0_orf1	0.0370307	-0.71233	cytochrome oxidase subunit 2	cox2
CS_93942_c0_orf1	0.275007	-3.1716	cytochrome P450	OJ1793_E11.110
CS_92840_c0_orf1	-0.500218	0.93351	cytochrome P450 71A1-like	ZEAMMB73_313207
CS_70738_c1_orf1	-0.161653	1.0301	cytochrome P450 82A3-like	OJ1344_B01.41
CS_92257_c0_orf1	-0.494109	-0.056272	cytochrome P450 82C4-like	OJ1344_B01.44
CS_80191_c0_orf1	1.12697	-2.5289	cytochrome P450 89A2-like	ZEAMMB73_795096
CS_92753_c0_orf1	-0.524915	0.76577	cytochrome P450 89A2-like	ZEAMMB73_795096
CS_84629_c0_orf1	0.210389	-2.5499	cytochrome P450 fatty acid hydroperoxide lyase	P0501G04.9
CS_85457_c0_orf2	-0.411195	-0.62087	cytoplasmic glucose-6-phosphate dehydrogenase
CS_85457_c0_orf1	-0.459973	-0.62087	cytoplasmic glucose-6-phosphate dehydrogenase
CS_77134_c0_orf1	0.435095	1.0655	cytosolic alpha-amylase
CS_80372_c0_orf1	-0.498179	-1.3761	cytosolic ascorbate peroxidase	ZEAMMB73_022439
CS_50504_c0_orf1	-0.295128	-3.9166	cytosolic class I small heat shock protein type 2
CS_92925_c0_orf3	0.311503	-0.27152	cytosolic endo-beta-N-acetylglucosaminidase-like	OSJNBb0094P23.34
CS_64654_c0_orf1	-0.0679388	-0.27855	cytosolic enolase 3-like	ZEAMMB73_038479
CS_64654_c1_orf1	-0.274041	-0.78474	cytosolic enolase 3-like	Os03g0266200
CS_88158_c0_orf1	0.56267	-0.4208	cytosolic glutamine synthetase beta2	Os02g0735200
CS_85210_c0_orf1	-0.236164	0.45668	DEAD-box ATP-dependent RNA helicase 21-like	Os03g0708600
CS_80258_c0_orf1	-0.354759	0.30105	DEAD-box ATP-dependent RNA helicase 37	Os11g0599500
CS_48606_c0_orf1	0.370722	1.1146	dehydrin
CS_87853_c1_orf1	-0.134477	0.21064	delta 1-pyrroline-5-carboxylate synthetase	P5CS
CS_87853_c4_orf1	-0.320126	-0.65677	delta 1-pyrroline-5-carboxylate synthetase	P5CS
CS_88265_c0_orf1	-0.28279	0.92422	delta-1-pyrroline-5-carboxylate dehydrogenase protein	mis1
CS_68569_c0_orf2	-0.011588	0.8133	desiccation-related protein PCC13-62-like	OSJNBb0118P14.11
CS_68569_c0_orf1	-0.027675	0.8133	desiccation-related protein PCC13-62-like	OSJNBb0118P14.11
CS_90283_c0_orf1	-0.422752	0.42317	developmentally regulated G-protein 2-like	ZEAMMB73_759322
CS_48532_c0_orf1	-0.176251	-2.0323	developmentally-regulated GTP-binding protein 1-like	ZEAMMB73_759322
CS_88391_c0_orf1	-0.137648	0.15147	DH	Os03g0566800
CS_94348_c0_orf1	1.07656	0.33687	dihydroflavonol-4-reductase	Sb03g028880
CS_89824_c0_orf1	0.191563	0.98871	dihydroflavonol-4-reductase	P0686C03.127
CS_79456_c0_orf1	-0.0800879	-0.018545	dihydroflavonol-4-reductase	Sb03g028880
CS_98622_c0_orf1	0.0186342	-0.53408	dihydrolipoyl dehydrogenase	BRADI2G12520
CS_92452_c1_orf1	0.14274	1.4555	dihydropyrimidinase-like	P0702B09.41-2
CS_84315_c0_orf1	-0.190997	0.16381	dihydroxy-acid dehydratase-like
CS_88311_c0_orf1	0.221568	-0.6868	diphosphomevalonate decarboxylase-like	P0017C12.29
CS_54146_c0_orf1	0.897628	-1.7678	disease resistance protein RPM1-like	P0463D04.2
CS_91714_c0_orf1	-0.0499049	0.41097	DNA damage-binding protein 1a-like isoform 1	P0712E02.17
CS_89126_c0_orf1	-0.664288	0.13091	DNA polymerase V-like
CS_94188_c0_orf1	0.444667	-0.27847	DNA-damage-repair/toleration protein DRT102-like isoform 2
CS_80196_c0_orf1	0.404903	-1.6393	dnaJ homolog subfamily B member 11	Os03g0648400
CS_90194_c3_orf2	0.192825	-0.54208	DOF domain class transcription factor	Si026527m.g
CS_48723_c0_orf1	-0.378944	-0.26384	dolichyl-diphosphooligosaccharide--protein glycosyltransferase 48 kDa subunit-like	OST48
CS_49886_c0_orf1	-0.190997	-0.06931	dolichyl-diphosphooligosaccharide--protein glycosyltransferase subunit 1	OST1A
CS_89843_c0_orf1	-0.172994	0.27847	dolichyl-diphosphooligosaccharide--protein glycosyltransferase subunit 2-like	RPN2
CS_79987_c1_orf1	-0.195946	0.059993	dolichyl-diphosphooligosaccharide--protein glycosyltransferase subunit STT3-like	STT3B
CS_91353_c1_orf1	-0.467932	-0.175	dual specificity protein kinase pyk1 isoform 1	P0519E12.122
CS_77815_c0_orf1	-0.657445	0.24036	dynamin	Os10g0567800
CS_92078_c0_orf1	-0.0954196	0.11561	dynamin-2B	ZEAMMB73_946349
CS_88181_c0_orf1	-0.531156	-0.15114	E3 ubiquitin-protein ligase HERC2-like	P0042A10.13
CS_93085_c0_orf1	-0.510457	0.73133	E3 ubiquitin-protein ligase UPL1-like	P0574F11.30
CS_92814_c0_orf1	-0.205896	0.16159	E3 ubiquitin-protein ligase UPL2-like	P0574F11.30
CS_65467_c0_orf1	0.15056	1.1186	E3 UFM1-protein ligase 1 homolog isoform 1	Os05g0117600
CS_79723_c0_orf1	-0.027675	-0.24473	ectonucleotide pyrophosphatase/phosphodiesterase family member 3
CS_90854_c0_orf1	-0.314733	0.26094	EH domain-containing protein 1	ZEAMMB73_084789
CS_91929_c0_orf1	-0.664288	-0.73844	elongation factor 1-alpha	ZEAMMB73_768678
CS_86743_c0_orf1	-0.365871	-0.046665	elongation factor 1-gamma-like	ZEAMMB73_235713
CS_72206_c2_orf1	-0.535332	-0.162	elongation factor 1-gamma-like	Os02g0220500
CS_92986_c0_orf1	-0.537424	-0.18283	elongation factor 2-like	ZEAMMB73_435058
CS_72298_c0_orf1	0.151859	0.099848	elongation factor P	LOC_Os12g02380
CS_93358_c0_orf1	1.09626	3.0796	endochitinase	Os06g0726100
CS_95012_c0_orf1	-0.202572	-0.22407	endoplasmic reticulum-Golgi intermediate compartment protein 3-like	ZEAMMB73_719802
CS_95158_c0_orf1	0.386259	-1.3863	endoplasmin homolog	LOC_Os12g32986
CS_88836_c0_orf1	-0.450084	0.57041	enhancer of mRNA-decapping protein 4-like	P0501G08.38-1
CS_92936_c0_orf1	0.484396	-0.77213	epidermis-specific secreted glycoprotein EP1-like	OJ1145_E05.6
CS_100684_c0_orf1	-0.24127	-0.32333	epoxide hydrolase 2-like	OSJNBb0027B08.33
CS_48699_c0_orf1	-0.207561	0.2864	epoxide hydrolase 3	LOC_Os12g43970
CS_92174_c1_orf1	1.84358	0.76765	ethylene insensitive 2	Os03g0700800
CS_91182_c2_orf1	0.0717627	0.37011	ETO1-like protein 1-like
CS_86401_c0_orf1	0.16092	0.1226	eukaryotic peptide chain release factor GTP-binding subunit ERF3A-like	OSJNBb0067G11.10
CS_48600_c0_orf1	0.279768	-0.18859	eukaryotic peptide chain release factor subunit	ZEAMMB73_303163
CS_89935_c1_orf1	0.14274	-0.74671	eukaryotic peptide chain release factor subunit 1-3-like	ZEAMMB73_303163
CS_87490_c1_orf1	0.1137	0.086157	eukaryotic translation initiation factor	LOC_Os12g32240
CS_86407_c0_orf1	0.0114956	-0.29461	eukaryotic translation initiation factor 2 subunit alpha	Os03g0296400
CS_50336_c0_orf1	0.126973	0.10998	eukaryotic translation initiation factor 2D	ZEAMMB73_447184
CS_85391_c0_orf1	-0.37707	-0.15283	eukaryotic translation initiation factor 3 subunit A	P0684C01.5-1
CS_90626_c1_orf1	-0.434403	-0.27179	eukaryotic translation initiation factor 3 subunit C-like	BRADI4G30780
CS_89125_c0_orf1	-0.0484122	-0.56028	eukaryotic translation initiation factor 3 subunit D-like
CS_92208_c0_orf1	-0.0573917	0.62684	eukaryotic translation initiation factor 3 subunit E-like	Si029863m.g
CS_78129_c1_orf1	0.0114956	-0.09625	eukaryotic translation initiation factor 3 subunit G-B	Si007025m.g
CS_48769_c0_orf1	0.651683	-0.16545	eukaryotic translation initiation factor 3 subunit H	Si010514m.g
CS_90473_c0_orf1	0.117695	-0.0044188	eukaryotic translation initiation factor 3 subunit I-like
CS_94879_c0_orf1	0.312665	-0.31245	eukaryotic translation initiation factor 3 subunit K
CS_90890_c0_orf1	0.0976108	-0.26818	eukaryotic translation initiation factor 3 subunit L-like	Sb03g000920
CS_79469_c0_orf1	-0.0908029	-0.87184	eukaryotic translation initiation factor 4E-2-like	Os10g0467600
CS_91807_c0_orf1	-0.341903	0.32821	eukaryotic translation initiation factor 4G-like	Os07g0555200
CS_72276_c0_orf1	-0.100051	-0.45023	eukaryotic translation initiation factor 5A isoform I	LOC_Os12g32240
CS_92298_c1_orf1	-0.354759	0.24042	eukaryotic translation initiation factor 5A1	LOC_Os12g32240
CS_50161_c0_orf1	0.189034	-0.1812	eukaryotic translation initiation factor 6-2 isoform 1	Sb07g022630
CS_91188_c0_orf1	-0.181149	0.40619	exocyst complex component 7	Os11g0157400
CS_91778_c1_orf1	-0.0247367	0.29344	exocyst complex component 8	OSJNBb0015I02.6
CS_92842_c1_orf1	-0.327348	0.62779	exportin-1 isoform 1
CS_92842_c0_orf1	-0.380822	0.16422	exportin-1 isoform 1
CS_87598_c0_orf1	-0.407364	-0.13723	extended synaptotagmin-2 isoform 1	NTMC2T1.1
CS_324803_c0_orf1	0.620117	1.688	extended synaptotagmin-3-like	NTMC2T1.1
CS_95049_c0_orf1	0.0398403	1.4909	extracellular calcium sensing receptor	ZEAMMB73_343329
CS_48602_c0_orf1	0.414677	0.015193	F1-ATP synthase delta subunit	OJ1226_A12.17
CS_92958_c0_orf1	-0.215915	-0.031599	FACT complex subunit SPT16-like	SPT16
CS_80219_c0_orf1	0.587845	-1.3637	farnesyl pyrophosphate synthase	FPPS1
CS_88308_c0_orf1	0.405992	-0.45288	FAS-associated factor 2-B-like	ZEAMMB73_905650
CS_75209_c0_orf1	0.377401	1.4168	Fasciclin-like arabinogalactan protein
CS_48683_c0_orf1	1.09491	-0.89421	flavanone 3-hydroxylase	OSJNBb0060I05.4
CS_93648_c0_orf1	-0.358454	-0.6973	flavonoid 3&apos_ hydroxylase	ZEAMMB73_643464
CS_92611_c3_orf1	0.228973	0.02363	flowering time control protein FPA-like	ZEAMMB73_293385
CS_84124_c0_orf1	0.480265	0.12214	formamidase isoform 2
CS_49121_c0_orf1	-0.323733	-0.92767	fructokinase	ZEAMMB73_844577
CS_49050_c0_orf1	-0.397828	-0.83031	fructokinase-like protein	ZEAMMB73_844577
CS_86415_c0_orf1	0.257011	-0.81482	fructose-bisphosphate aldolase-like protein	Sb04g019020
CS_59976_c0_orf1	-0.260152	0.11367	G6PD1	Si016930m.g
CS_94602_c0_orf1	-0.630394	-0.48837	G6PD1	Si016930m.g
CS_70615_c0_orf1	-0.524915	-0.06526	gamma-tocopherol methyltransferase	VTE4
CS_2644_c0_orf1	0.169925	-2.1191	GDH1	Si035905m.g
CS_82849_c0_orf1	0.051024	0.20696	GDP-L-fucose synthase	Os06g0652400
CS_92045_c1_orf1	0.809826	-0.84379	GDSL esterase/lipase 1	P0406E03.14-2
CS_93907_c0_orf1	0.331132	-1.0601	GDSL esterase/lipase At5g55050	OSJNBb0016P23.14
CS_62640_c0_orf1	-0.512514	0.75223	geminivirus Rep-interacting motor protein-like	OSJNBb0024N18.29
CS_87261_c0_orf1	0.954569	-0.80933	GEM-like protein 5-like	ZEAMMB73_018022
CS_49219_c0_orf1	-0.100051	0	geranylgeranyl diphosphate synthase	ZEAMMB73_626973
CS_67661_c0_orf1	-0.215915	0.328	geranylgeranyl hydrogenase	CHLP
CS_97008_c0_orf1	-0.454032	-1.4319	glucose-1-phosphate adenylyltransferase large subunit 1-like	Si030089m.g
CS_94278_c0_orf1	0.0524159	0.34186	Glucose-6-phosphate isomerase	Si034932m.g
CS_69663_c0_orf1	-0.26708	-0.28103	glucose-6-phosphate isomerase isoform 1	OJ1005_D12.17
CS_84142_c0_orf1	-0.227692	-0.65738	glutamate decarboxylase-like	GAD
CS_80173_c0_orf1	-0.790859	0.12466	glutamine synthetase precursor	BRADI5G24550
CS_90935_c3_orf1	-0.231075	0.23132	glutaminyl-tRNA synthetase	ZEAMMB73_076118
CS_78076_c0_orf1	0.104337	0.88217	glutathione peroxidase	BRADI5G18000
CS_76087_c1_orf1	-0.316528	-1.4922	glutathione peroxidase	Sb03g046810
CS_78844_c0_orf1	0.347099	-1.9918	glutathione S-transferase	P0493G01.27
CS_91442_c0_orf1	0.265437	-0.26128	glutathione S-transferase omega	ZEAMMB73_510452
CS_78867_c0_orf1	-0.145605	0.75576	glutathione S-transferase omega	GSTZ5
CS_89892_c0_orf1	0.356144	-0.79026	glutelin type-A 2	ZEAMMB73_227954
CS_76109_c1_orf1	0.318461	1.2137	glyceraldehyde-3-phosphate dehydrogenase	GAPC2
CS_82010_c0_orf1	0.0840643	-2.9428	glyceraldehyde-3-phosphate dehydrogenase	ZEAMMB73_976378
CS_88199_c0_orf1	0.0299829	0.70297	glyceraldehyde-3-phosphate dehydrogenase A	OJ1528D07.7
CS_88152_c1_orf1	-0.0439433	0.051857	glyceraldehyde-3-phosphate dehydrogenase B	OJ1528D07.7
CS_88152_c0_orf1	-0.21927	0.2348	glyceraldehyde-3-phosphate dehydrogenase B	OJ1528D07.7
CS_76109_c0_orf1	-0.0380063	1.05	glyceraldehyde-3-phosphate dehydrogenase C
CS_77098_c0_orf1	-0.369595	1.1955	glycerate dehydrogenase	ZEAMMB73_626595
CS_48583_c0_orf1	-0.373327	0.45815	glycine dehydrogenase	P0429G06.10
CS_48619_c0_orf1	-0.386468	-0.41732	glycolate oxidase	GLO5
CS_93495_c0_orf1	-0.524915	0.73611	glyoxysomal fatty acid beta-oxidation multifunctional protein MFP-a	ZEAMMB73_867373
CS_84008_c2_orf1	-0.60165	1.6473	granule-bound starch synthase	131L1.8
CS_91266_c0_orf1	-1.29336	0.70954	granule-bound starch synthase	Sb02g009870
CS_90197_c1_orf1	-2.8365	0.69275	GRAS family transcription factor	LOC_Os12g38490
CS_90611_c0_orf1	0.0398403	-0.22601	GRP-like protein 2	UAM3
CS_48738_c0_orf1	-0.202572	-0.32784	GTP-binding protein	RAN1
CS_87077_c0_orf1	0.154454	0.4412	GTP-binding protein SAR1A	P0705D01.9
CS_91302_c2_orf1	0.479231	0.23495	GTP-dependent nucleic acid-binding protein engD	Sb01g006280
CS_49950_c0_orf1	-1.11404	-1.1733	H/ACA ribonucleoprotein complex subunit 4	ZEAMMB73_733647
CS_83492_c0_orf1	0.0840643	-1.3759	Haloacid dehalogenase-like hydrolase	ZEAMMB73_435158
CS_85525_c0_orf1	-0.129734	-1.0555	Haloacid dehalogenase-like hydrolase domain-containing protein	P0473H04.14
CS_76990_c1_orf1	0.317304	-0.79215	heat shock cognate 70 kDa protein-like	Os11g0703900
CS_97823_c0_orf1	0.200379	-0.19551	heat shock cognate 70 kDa protein-like	OJ1754_E06.25
CS_97149_c0_orf1	0.321928	-0.23398	heat shock protein	Os03g0276500
CS_48870_c0_orf1	0.116365	-4.3495	heat shock protein	ZEAMMB73_632752
CS_82956_c1_orf1	0.077243	-2.4367	heat shock protein	Os03g0276500
CS_80095_c0_orf1	0.855192	0.2538	heat shock protein 70	Os03g0276500
CS_93188_c0_orf1	0.561693	-2.508	heat shock protein 70	ZEAMMB73_181606
CS_88213_c1_orf1	0.485427	0.0005405	heat shock protein 70	Os11g0703900
CS_48861_c0_orf1	0.516015	-2.4163	Heat shock protein 90	P0481E08.35
CS_88499_c0_orf1	0.235114	0.0001785	heat shock protein 90	HSP81-1
CS_85362_c0_orf1	0.0758749	-0.84763	heterogeneous nuclear ribonucleoprotein 27C	ZEAMMB73_790427
CS_79980_c0_orf1	-0.00144342	0.055317	heterogeneous nuclear ribonucleoprotein Q-like	LOC_Os11g14430
CS_84788_c0_orf1	-0.436354	0.30283	heterogeneous nuclear ribonucleoprotein Q-like	LOC_Os11g14430
CS_92592_c0_orf1	0.847195	-0.66814	high affinity cationic amino acid transporter 1-like isoform 1	B1394A07.6
CS_83410_c0_orf1	-0.369595	0.43699	high mobility group B protein 13-like
CS_87280_c0_orf1	0.0690147	0.90198	histidyl-tRNA synthetase-like	Os05g0150900
CS_87280_c0_orf2	-0.0558912	0.90198	histidyl-tRNA synthetase-like
CS_70457_c0_orf1	-0.320126	-0.054456	histidyl-tRNA synthetase-like	Os05g0150900
CS_49756_c0_orf1	0.442545	-0.3585	histone 2	BRADI3G26880
CS_92940_c0_orf1	-0.494109	0.96606	histone deacetylase 19-like	BRADI1G37290
CS_87650_c0_orf1	0.217851	-0.56521	histone deacetylase HDT1-like	OSJNBb0086G17.13
CS_83973_c0_orf1	0.0786098	0.026953	histone H2B-like
CS_48816_c0_orf1	-1.01159	0.016614	histone H3	ZEAMMB73_433257
CS_83732_c0_orf1	-0.685014	-0.11129	histone H4	ZEAMMB73_313798
CS_96134_c0_orf1	0.27858	-0.28465	HIV Tat-specific factor 1 homolog
CS_78034_c0_orf1	0.155749	-6.148	HSP23.5	HSP24.1
CS_83924_c0_orf1	1.81803	-1.1828	hydroxymethylglutaryl-CoA synthase	OJ1263H11.4
CS_67076_c0_orf1	-0.467932	0.14	hypersensitive-induced response protein	P0711F01.54
CS_83661_c0_orf1	-0.190997	0.63628	hypersensitive-induced response protein 1-like	OJ1198_B10.17
CS_91752_c2_orf1	-0.496142	-0.18558	hypothetical chloroplast RF19
CS_50151_c0_orf1	0.0648829	1.1305	hypothetical protein	P0648C09.9
CS_53250_c0_orf1	-0.131313	0.21224	hypothetical protein
CS_84336_c0_orf1	-0.210897	0.22299	hypothetical protein
CS_63829_c0_orf1	0.485427	0.36196	hypothetical protein ARALYDRAFT_486090	Os03g0322500
CS_48578_c0_orf1	-0.200913	-0.62976	hypothetical protein ARALYDRAFT_495348	Os03g0313000
CS_87045_c1_orf1	-0.0218044	0.86656	hypothetical protein ARALYDRAFT_496774	Os08g0430500
CS_292035_c0_orf1	-0.100051	0	hypothetical protein E5Q_05920	OJ1735_C10.15
CS_62762_c0_orf1	-0.0101344	-2.3898	hypothetical protein MELLADRAFT_45062	ZEAMMB73_902271
CS_49551_c0_orf1	-0.129734	0.1105	hypothetical protein MTR_1g007870
CS_63303_c0_orf1	0.14274	-0.34996	hypothetical protein MTR_4g049540	OSJNBb0096M04.115
CS_92853_c0_orf1	-0.210897	-1.5575	hypothetical protein MYCGRDRAFT_65997	ZEAMMB73_613861
CS_48629_c0_orf1	0.329985	0.68995	hypothetical protein OsI_10758	Os03g0248600
CS_80091_c0_orf1	0.691534	0.2633	hypothetical protein OsI_37074	Os11g0703900
CS_49251_c0_orf1	-0.210897	-0.15997	hypothetical protein OsJ_12207
CS_92647_c0_orf1	-0.117161	0.0020517	hypothetical protein POPTRDRAFT_806590	OSJNBb0012E08.11
CS_81665_c0_orf1	0.425459	-0.057097	hypothetical protein POPTRDRAFT_832983	EXLA1
CS_49524_c0_orf1	-0.0785637	0.15074	hypothetical protein RCOM_1346600	Os03g0308500
CS_86698_c0_orf1	1.42868	0.44267	hypothetical protein RCOM_1496000
CS_88213_c0_orf1	0.0271541	-3.2255	hypothetical protein SORBIDRAFT_09g022580	ZEAMMB73_501274
CS_76844_c0_orf1	-0.212568	-0.024447	hypothetical protein VITISV_000290	ZEAMMB73_265885
CS_89159_c0_orf1	-0.0528949	0.25149	hypothetical protein VITISV_001109	B1147A04.23
CS_89159_c0_orf2	-0.0923402	0.25149	hypothetical protein VITISV_001109	OSJNBb0038A07.10
CS_94728_c0_orf1	-0.0724828	-0.31973	hypothetical protein VITISV_003214	ZEAMMB73_683960
CS_90325_c0_orf1	-0.0634092	0.07772	hypothetical protein VITISV_005886	GLO5
CS_82602_c0_orf1	-0.343732	0.65159	hypothetical protein VITISV_007194	OJ1150_A11.24-2
CS_48141_c0_orf1	0.0962619	-0.14226	hypothetical protein VITISV_008093
CS_50090_c1_orf1	0.0593553	0.029918	hypothetical protein VITISV_008875	Os05g0310800
CS_91149_c0_orf1	-0.512514	-0.21987	hypothetical protein VITISV_013807	Os02g0611500
CS_91474_c0_orf1	0.0426443	0.13008	hypothetical protein VITISV_015334	OSJNBb0022E02.6
CS_91952_c2_orf1	-0.24127	0.33061	hypothetical protein VITISV_016128	P0708G02.9
CS_49786_c0_orf1	0.194087	-0.75238	hypothetical protein VITISV_016566	P0473D02.16
CS_80276_c0_orf1	-0.174621	-0.32631	hypothetical protein VITISV_017527	LKHA4
CS_94729_c0_orf1	0.210389	-0.93628	hypothetical protein VITISV_018719
CS_94054_c0_orf1	0.356144	0.42724	hypothetical protein VITISV_019335	P0646B04.11
CS_63330_c0_orf1	-0.150401	0.28216	hypothetical protein VITISV_021085	P0681B11.31-1
CS_80332_c0_orf1	0.298658	-0.18625	hypothetical protein VITISV_021647	Os03g0610650
CS_48660_c0_orf1	0.0114956	1.2389	hypothetical protein VITISV_023424	OJ1613_G04.29
CS_81761_c0_orf1	-0.139236	-1.6639	hypothetical protein VITISV_025025	SAPK10
CS_88167_c0_orf1	0.529071	-0.018052	hypothetical protein VITISV_025150	P0758B01.1-2
CS_93041_c0_orf1	0.0786098	1.658	hypothetical protein VITISV_026166
CS_67336_c0_orf1	-0.205896	0.14205	hypothetical protein VITISV_027247	OSJNBb0060J21.31
CS_48759_c0_orf1	0.405992	-1.5305	hypothetical protein VITISV_028023	Si010368m.g
CS_90267_c0_orf3	-0.380822	-0.68926	hypothetical protein VITISV_028305	toc34A
CS_93018_c0_orf1	-0.803393	0.33853	hypothetical protein VITISV_030148	OJ1004_A05.34
CS_94796_c0_orf1	-1.12029	-0.13992	hypothetical protein VITISV_030870	BRADI1G45487
CS_92950_c1_orf1	0.284514	0.56975	hypothetical protein VITISV_033286
CS_76358_c0_orf1	0.326537	-1.4502	hypothetical protein VITISV_034024	ZEAMMB73_391045
CS_88371_c0_orf1	-0.305788	0.12845	hypothetical protein VITISV_035274	ZEAMMB73_313207
CS_71761_c0_orf1	-0.0558912	0.34215	hypothetical protein VITISV_035309
CS_57003_c0_orf1	-0.579922	0.80796	hypothetical protein VITISV_037193
CS_93946_c0_orf1	-0.0543923	-0.13372	hypothetical protein VITISV_037862
CS_69365_c0_orf1	0.154454	0.63613	hypothetical protein VITISV_038357	GDCSH
CS_77900_c0_orf2	0.0384362	0.1513	hypothetical protein VITISV_038920
CS_77900_c0_orf1	-0.0877334	0.1513	hypothetical protein VITISV_038920
CS_90736_c0_orf1	-0.242977	0.26431	hypothetical protein VITISV_040122	Os06g0701100
CS_77953_c0_orf1	0.111031	-0.071161	hypothetical protein VITISV_040251	OSJNBb0067G11.11
CS_75038_c0_orf1	0.0100637	0.24174	hypothetical protein VITISV_040675	ZEAMMB73_246984
CS_75145_c0_orf1	-0.161653	-0.034713	hypothetical protein VITISV_041068	OJ1004_D04.29
CS_48493_c0_orf1	-0.0394883	0.073627	hypothetical protein VITISV_041174
CS_92675_c0_orf1	0.158337	0.99344	hypothetical protein VITISV_042446	SSRP1-A
CS_76767_c0_orf1	0.77484	-0.042487	hypothetical protein VITISV_044183
CS_89998_c0_orf1	0	0.3297	hypothetical protein VITISV_044328	ZEAMMB73_105038
CS_89399_c0_orf1	0.279768	-0.97362	hypoxia up-regulated protein 1	ZEAMMB73_211008
CS_64175_c0_orf1	0.0935602	0.17831	IAA-amino acid hydrolase ILR1-like 4	ILL1
CS_83534_c0_orf1	0.0172093	-0.67626	importin subunit alpha-1-like
CS_91589_c0_orf1	-0.291592	-0.64534	importin subunit alpha-1-like
CS_92464_c0_orf1	-0.027675	-0.59033	importin subunit beta-1-like	LOC_Os12g38110
CS_92336_c0_orf1	-0.0694519	0.0038159	importin-5	OJ1699_E05.43
CS_92336_c2_orf1	-0.334607	0.67167	importin-5	OJ1699_E05.43
CS_84908_c0_orf1	0.228973	-0.44262	inositol monophosphatase	ZEAMMB73_123717
CS_48652_c0_orf1	-0.194295	-1.7383	iron-binding protein
CS_87155_c0_orf1	0.293959	-0.15031	isoaspartyl peptidase/L-asparaginase 1	OSJNBb0059K02.14
CS_89744_c0_orf1	0.0243197	0.18341	isoflavone reductase homolog A622-like	LOC_Os12g16410
CS_83596_c2_orf1	-0.545824	0.46682	isoleucyl-tRNA synthetase-like	P0017B12.25-1
CS_85007_c0_orf1	0.54893	-1.775	isopentenyl pyrophosphate isomerase
CS_77096_c0_orf1	0.130931	-0.37919	IST1 homolog	P0692C11.22-1
CS_71478_c0_orf1	-0.110916	-1.3258	JHL06P13.18	PDF1A
CS_91076_c0_orf1	-0.0969617	0.11012	JHL06P13.3	ZEAMMB73_015937
CS_91076_c0_orf2	-0.529073	0.11012	JHL06P13.3	ZEAMMB73_015937
CS_94975_c0_orf1	0.14274	-1.1088	JHL10I11.2	Os03g0248600
CS_48495_c0_orf1	0.335712	-0.22059	JHL20J20.11	OSJNBb0043H09.9
CS_49230_c0_orf1	0.0257376	0.21171	JHL20J20.9	P0535F09.32
CS_92909_c1_orf1	-0.00578235	1.7531	KH domain-containing protein At4g18375	OSJNBb0048D20.13
CS_84989_c0_orf1	0.558757	-0.12677	KH domain-containing protein At4g18375 isoform 1	ZEAMMB73_706163
CS_97538_c0_orf1	-0.26708	0.27708	KH domain-containing protein At4g18375-like	P0708G02.16
CS_84887_c0_orf1	0.0496308	-1.1613	kiwellin	Os02g0637000
CS_73020_c0_orf1	-0.00578235	-0.32994	Lachrymatory-factor synthase	ZEAMMB73_974724
CS_88077_c1_orf1	0.0398403	-0.051431	lactoylglutathione lyase	Os08g0191700
CS_73263_c0_orf1	0.196607	0.39902	lactoylglutathione lyase isoform 1	Os05g0295800
CS_88127_c0_orf1	-0.150401	-0.36788	L-ascorbate peroxidase (EC 1.11.1.11) precursor - cucurbit &gt_gi_1321627_dbj_BAA12029.1_ thylakoid-bound ascorbate peroxidase	APX8
CS_83300_c1_orf1	1.62807	-2.6697	late embryogenesis abundant protein D-34-like
CS_74716_c0_orf1	-0.520769	0.34849	latex plastidic aldolase-like protein
CS_96993_c0_orf1	-0.134477	-0.91454	leucine-rich repeat receptor-like protein	ZEAMMB73_033605
CS_88068_c0_orf1	-0.475936	0.23114	L-fucokinase/GDP-L-fucose pyrophosphorylase
CS_92430_c0_orf1	0.0114956	0.94126	L-galactose dehydrogenase	ZEAMMB73_081419
CS_77514_c0_orf1	0.92524	2.6999	L-gulonolactone oxidase-like	Os03g0563100
CS_49045_c0_orf1	-0.179515	0.63704	L-idonate 5-dehydrogenase-like	ZEAMMB73_453297
CS_75716_c0_orf1	-0.168123	-0.05318	light harvesting chlorophyll A/B binding protein	RCABP89
CS_49109_c0_orf1	-0.21927	-0.2161	light-harvesting complex I protein Lhca2	ZEAMMB73_290736
CS_83053_c0_orf1	0.189034	-1.9716	lipoxygenase	Os03g0700700
CS_92287_c0_orf1	0.182692	-1.15	lipoxygenase
CS_83138_c0_orf1	-0.302226	-0.4711	lon protease 2	P0409B11.11
CS_50198_c0_orf1	-0.215915	0.55801	long chain acyl-CoA synthetase 8-like	Os05g0317200
CS_94525_c0_orf1	-0.0350469	0.61033	LOW QUALITY PROTEIN: 1-aminocyclopropane-1-carboxylate oxidase homolog 1-like	P0671F11.27
CS_83556_c0_orf1	0.0440443	0.95653	LOW QUALITY PROTEIN: 65-kDa microtubule-associated protein 1-like
CS_85426_c0_orf1	-0.599462	0.1879	LOW QUALITY PROTEIN: amino acid aminotransferase
CS_89457_c0_orf1	-0.577767	-0.089166	LOW QUALITY PROTEIN: auxin transport protein BIG-like	Os09g0247700
CS_92346_c0_orf1	-0.296899	-0.38138	LOW QUALITY PROTEIN: auxin-induced protein PCNT115-like	ZEAMMB73_342621
CS_94209_c0_orf1	0.259423	-1.1499	LOW QUALITY PROTEIN: glutathione S-transferase U9-like	OSJNBb0038A07.10
CS_86779_c0_orf1	0.259423	-0.49859	LOW QUALITY PROTEIN: GTP-binding protein SAR1A-like	LOC_Os12g37360
CS_88612_c0_orf1	-0.190997	-0.35184	LOW QUALITY PROTEIN: LIMR family protein At3g08930-like	Os06g0128200
CS_50007_c0_orf1	1.90689	-1.7496	LOW QUALITY PROTEIN: major allergen Pru ar 1-like	PR10
CS_90363_c0_orf1	2.82497	1.3998	LOW QUALITY PROTEIN: MLP-like protein 28-like	OSJNBb0048E02.12
CS_62766_c0_orf1	0.657183	2.7389	LRR-family protein	ZEAMMB73_828990
CS_49215_c0_orf1	0.794936	1.0939	L-type lectin-domain containing receptor kinase IX.1-like	OJ1019_E02.19
CS_83832_c0_orf1	2.37156	-2.3102	lysine histidine transporter 1-like	ZEAMMB73_547648
CS_90269_c0_orf1	0.555816	-1.0561	lysM domain-containing GPI-anchored protein 2	CEBIP
CS_83342_c0_orf1	-0.380822	-0.24716	lysophospholipid acyltransferase	P0135D07.18
CS_79506_c0_orf1	0.0976108	0.27807	lysosomal alpha-mannosidase-like	Os11g0525600
CS_92305_c0_orf1	-0.0846703	-0.11613	lysosomal Pro-X carboxypeptidase	ZEAMMB73_946909
CS_66908_c0_orf1	-0.448115	1.7803	magnesium-chelatase subunit H	CHLH
CS_94768_c0_orf1	-0.181149	-0.2238	magnesium-protoporphyrin O-methyltransferase	131L1.2
CS_88071_c0_orf1	-0.106249	0.42919	malate dehydrogenase	Si036550m.g
CS_93731_c0_orf1	-0.448115	0.44821	malate dehydrogenase
CS_93474_c0_orf1	0.177599	-0.4775	manganese superoxide dismutase	BRADI2G30580
CS_48579_c0_orf1	0.140124	0.24443	methionine sulfoxide reductase	MSRA4
CS_80202_c0_orf1	0.286881	0.3385	methionine synthase	Os12g0624000
CS_90546_c0_orf1	0.0949116	1.4617	methylmalonate-semialdehyde dehydrogenase	OSJNBb0084L07.21
CS_48505_c0_orf1	0.297485	-0.49945	methyltransferase-like protein 10 isoform 1	ZEAMMB73_916072
CS_80310_c0_orf1	0.329985	-0.28264	minor allergen Alt a 7-like	ZEAMMB73_660929
CS_71178_c0_orf1	0.0243197	-0.84958	mitochondrial alternative oxidase 1A	Sb06g027410
CS_84049_c0_orf1	-0.0588937	-0.66459	mitochondrial import receptor subunit TOM20	ZEAMMB73_666892
CS_79524_c0_orf1	0.0398403	-0.45602	mitochondrial import receptor subunit TOM20-like	TOM20
CS_83227_c0_orf1	0.327687	-0.38456	mitochondrial outer membrane protein porin of 36 kDa	VDAC6
CS_75652_c0_orf1	0.215368	-0.37783	mitochondrial processing peptidase beta subunit	Os03g0212700
CS_89187_c0_orf1	0.214125	-0.48484	mitochondrial processing peptidase beta subunit	Os03g0212700
CS_81635_c0_orf1	0.116365	-1.2288	mitogen-activated protein kinase homolog NTF6	MPK6
CS_89606_c0_orf1	0.0271541	-0.91731	mitogen-activated protein kinase kinase 2	BRADI1G75150
CS_91495_c0_orf1	0.182692	-2.1782	momilactone A synthase	OJ1343_D04.124
CS_80377_c0_orf1	0.31034	0.26928	monodehydroascorbate reductase	OJ1150_A11.25
CS_95364_c0_orf1	-0.204233	0.29899	mRNA decapping complex subunit 2	OJ1548_F12.26
CS_84872_c0_orf1	-0.0588937	-0.33638	Multidrug resistance protein ABC transporter family	ZEAMMB73_119779
CS_89031_c0_orf1	-0.0454314	0.28631	multiple C2 and transmembrane domain-containing protein 2-like isoform 1	ZEAMMB73_140929
CS_78472_c2_orf1	0.355016	0.19427	NAD(P)-linked oxidoreductase-like protein	P0005H10.15
CS_89286_c0_orf1	0.370722	0.7304	NAD-dependent dihydropyrimidine dehydrogenase subunit PreA
CS_77141_c0_orf1	0.698663	-1.0124	NAD-dependent epimerase/dehydratase	OSJNBb0081B07.22
CS_94744_c0_orf1	0.171207	0.23055	NADH dehydrogenase	CYCB1-2
CS_48981_c1_orf1	-0.26708	-1.3939	NADH dehydrogenase	ZEAMMB73_788783
CS_93308_c0_orf1	-0.426625	0.14217	NADH dehydrogenase	P0690B02.5
CS_48963_c0_orf1	0.318461	0.39815	NADH-cytochrome b5 reductase-like protein	ZEAMMB73_797908
CS_84567_c0_orf1	1.75745	-2.0772	NADP-dependent alkenal double bond reductase P2	ZEAMMB73_503805
CS_76620_c0_orf1	0.0071955	-0.61712	NADP-dependent alkenal double bond reductase P2	ZEAMMB73_503805
CS_48434_c0_orf1	0.0731347	0.31695	NADP-dependent glyceraldehyde-3-phosphate dehydrogenase-like	P0528B09.18
CS_93301_c0_orf1	-0.275786	0.89482	NADP-dependent malic enzyme	Si000774m.g
CS_86631_c1_orf1	-0.852042	-0.86885	naphthoate synthase	Os03g0310400
CS_84035_c0_orf1	1.14012	-1.3638	naringenin-chalcone synthase	CHS1
CS_241566_c0_orf1	0.0426443	-1.7188	nascent polypeptide-associated complex subunit alpha
CS_93288_c0_orf1	0.240009	-0.47339	nascent polypeptide-associated complex subunit alpha-like protein 2-like	OJ1705B08.10
CS_95860_c0_orf1	-0.588574	0.45153	nbs-lrr resistance protein	rxo1
CS_70411_c0_orf1	0.437228	0.29424	N-carbamoyl-L-amino acid hydrolase-like	UAH
CS_85493_c0_orf1	-0.0649175	0.099173	N-carbamoylputrescine amidase-like	CPA
CS_71252_c0_orf1	-0.270556	0.40757	NEDD8-activating enzyme E1 catalytic subunit	ZEAMMB73_970776
CS_89597_c0_orf1	0.0799754	0.13185	NEDD8-activating enzyme E1 regulatory subunit	OJ1754_E06.18
CS_90931_c0_orf1	-0.117161	-0.054143	neutral alpha-glucosidase AB-like	Os03g0216600
CS_94922_c0_orf1	-0.179515	-1.5942	neutral/alkaline invertase	ZEAMMB73_850306
CS_48412_c0_orf1	-0.00723157	0.38862	ninja-family protein mc410-like	Os05g0558800
CS_49931_c0_orf1	0.157044	-1.0011	nitrogen regulatory protein P-II homolog	GLB
CS_48522_c0_orf1	0.0962619	-0.099735	nodal modulator 1
CS_86564_c0_orf1	0.16092	-4.2888	nonsymbiotic hemoglobin	Os03g0226200
CS_75127_c0_orf1	-0.378944	0.58622	nuclear cap-binding protein subunit 1-like isoform 2	ABH1
CS_89525_c0_orf1	0.116365	-0.021115	nuclear matrix constituent-like protein 1
CS_72337_c0_orf1	0.153157	-0.55289	nuclear migration protein nudC	ZEAMMB73_125063
CS_80240_c0_orf1	0.0214797	-0.73487	nuclear migration protein nudC	ZEAMMB73_125063
CS_92738_c1_orf1	-0.0831412	0.63451	nuclear pore complex protein Nup155-like	OJ1743A09.21
CS_83304_c0_orf1	0.334568	0.30634	nuclear pore complex protein Nup98-Nup96-like isoform 1	OSJNBb0093M23.1
CS_88292_c0_orf2	0.0200577	-0.14788	nuclear pore membrane glycoprotein 210-like	ZEAMMB73_790427
CS_89904_c0_orf1	-0.295128	0.76815	nuclear pore membrane glycoprotein 210-like
CS_89803_c4_orf1	0.00575927	0.73895	nuclear transcription factor Y subunit C-9-like isoform 2	P0030G02.21
CS_47735_c0_orf1	0.707525	-1.2227	nuclear transport factor 2	ZEAMMB73_227664
CS_76061_c0_orf1	0.27739	0.1238	nucleoside diphosphate kinase 1	Si038730m.g
CS_89220_c0_orf1	0.331132	-1.6672	nucleoside diphosphate kinase IV	BRADI2G14210
CS_88460_c0_orf2	0.302173	0.35865	nudix hydrolase 3-like	P0700F06.19
CS_88460_c0_orf1	0.0962619	0.35865	nudix hydrolase 3-like	P0700F06.19
CS_85144_c0_orf1	-0.260152	0.17388	obg-like ATPase 1
CS_91751_c0_orf1	-0.163268	0.53187	oligopeptidase A-like	OJ1124_D06.18
CS_48591_c0_orf1	0.844787	-1.8539	O-methyltransferase-like protein	Sb07g003860
CS_90199_c0_orf1	-0.153607	0.52647	ornithine aminotransferase	OAT
CS_50513_c0_orf1	-0.195946	-0.20775	Os02g0489400
CS_88242_c1_orf1	-0.046921	0.3904	oxygen evolving enhancer protein 1 precursor	ZEAMMB73_003972
CS_48708_c0_orf2	-0.244685	-1.145	ozone-responsive stress related protein	ZEAMMB73_147405
CS_87158_c0_orf1	-0.176251	-2.4345	PAE	B1078G07.20
CS_90187_c2_orf1	-0.202572	0.24051	parafibromin-like	OSJNBb0031A14.2
CS_87692_c0_orf1	0.298658	2.2158	patatin group A-3-like	Sb05g024380
CS_85680_c0_orf1	0.314986	-2.3431	p-coumaryl-CoA 3&apos_-hydroxylase	ZEAMMB73_243484
CS_79464_c0_orf1	-0.07552	1.3624	pear beta-galactosidase3	Os12g0429200
CS_88960_c0_orf1	-0.210897	-1.006	pentatricopeptide repeat-containing protein	LOC_Os11g24570
CS_87168_c0_orf1	-0.411195	-0.36248	pentatricopeptide repeat-containing protein At2g15690	ZEAMMB73_330887
CS_64971_c0_orf1	-0.473931	-0.51097	pentatricopeptide repeat-containing protein At2g37230	OJ1123F12.4
CS_88975_c0_orf1	0.119024	-0.96329	pentatricopeptide repeat-containing protein At5g66520-like	GSTF1
CS_49005_c0_orf1	-0.321928	0.49505	peptide chain release factor 1	ZEAMMB73_731523
CS_92811_c0_orf1	0.395063	0.40972	peptide transporter PTR2-like	B1026C12.10
CS_84224_c0_orf1	-0.107803	-0.49489	peptide-N(4)-(N-acetyl-beta-glucosaminyl)asparagine amidase-like	PNG1
CS_88075_c0_orf1	0.255803	-0.60598	peptidyl-prolyl cis-trans isomerase CYP19-3-like
CS_80144_c0_orf1	0.140124	-1.5143	peptidyl-prolyl cis-trans isomerase E	LOC_Os03g40310
CS_85713_c0_orf1	-0.0499049	-1.0904	peptidyl-prolyl cis-trans isomerase-like 3	Si007401m.g
CS_93806_c0_orf1	0.109695	-1.0405	peptidylprolyl isomerase (cyclophilin)	BRADI3G01990
CS_93136_c0_orf1	-0.205896	-1.2237	peptidylprolyl isomerase (cyclophilin)	BRADI3G01990
CS_48707_c0_orf1	2.2032	3.5601	peroxidase	P0627E10.8
CS_80269_c0_orf1	0.102994	-0.41732	peroxidase	LOC_Os12g26290
CS_90640_c0_orf1	0.459432	0.16032	peroxidase (EC 1.11.1.7) A3a precursor - Japanese aspen x large-toothed aspen &gt_gi_1255661_dbj_BAA07240.1_ peroidase precursor	prx39
CS_50327_c0_orf1	0.900722	-1.2503	peroxidase 12-like	Sb03g046810
CS_86027_c0_orf1	-0.0350469	2.3581	peroxidase 31-like	ZEAMMB73_440491
CS_50205_c0_orf1	0.159629	-2.5008	peroxidase precursor	prx135
CS_84815_c0_orf1	0.0717627	0.053366	peroxidase precursor	prx39
CS_78966_c0_orf1	0.187768	-0.28597	peroxisomal enoyl-CoA hydratase/isomerase family protein	Os03g0310400
CS_83457_c0_orf1	-0.430509	-0.41657	PHD5	Os11g0244800
CS_72657_c0_orf1	1.74373	-1.1869	phenylalanine ammonia-lyase	Sb06g022750
CS_88330_c0_orf1	1.29983	-1.887	phenylalanine ammonia-lyase	Si009345m.g
CS_91331_c4_orf1	0.166073	0.79236	phosphatidate cytidylyltransferase-like	Si001560m.g
CS_80254_c0_orf1	-1.25843	0.52283	phosphoenolpyruvate carboxykinase
CS_92639_c0_orf1	-0.655172	1.6612	phosphoenolpyruvate carboxylase 4-like	ZEAMMB73_000848
CS_92633_c0_orf1	-0.588574	0.077767	phosphoenolpyruvate carboxylase protein	ZEAMMB73_000848
CS_89115_c0_orf1	-0.0649175	-1.0265	phosphoglycerate dehydrogenase	ZEAMMB73_626595
CS_48852_c1_orf1	0.159629	0.021414	phosphoglycerate kinase
CS_49127_c0_orf1	-0.0969617	1.1748	phosphoglycolate phosphatase-like	ZEAMMB73_447341
CS_101568_c0_orf1	-0.37707	0.19049	phosphoinositide phospholipase C 2 isoform 1	BRADI1G65610
CS_88623_c0_orf1	-0.42082	0.42475	phosphoinositide phospholipase C 2 isoform 2	BRADI1G16560
CS_92456_c0_orf1	-0.152003	0.32258	phospholipase D	BRADI2G04480
CS_90859_c1_orf1	-0.475936	0.29608	phospholipase D delta-like	BRADI4G36800
CS_49263_c0_orf1	-0.352916	-0.24143	phospholipid:diacylglycerol acyltransferase 1
CS_74194_c0_orf1	0.379621	-0.46082	phosphomevalonate kinase	ZEAMMB73_488047
CS_91934_c0_orf2	-0.171368	-0.19922	photosystem I P700 apoprotein A1	psaB
CS_91934_c0_orf1	-0.204233	-0.19922	photosystem I P700 apoprotein A1	P0557A01.30
CS_83272_c0_orf1	-0.186065	-0.16936	photosystem II CP43 chlorophyll apoprotein	psbC
CS_79988_c1_orf1	-0.148801	-0.64366	photosystem II CP47 chlorophyll apoprotein (chloroplast)	psbB
CS_91375_c0_orf1	-0.436354	0.20842	phytochrome B-like	PHYB
CS_92197_c0_orf2	-0.121863	1.3909	phytoene desaturase	PDS
CS_92197_c0_orf1	-0.639355	1.3909	phytoene desaturase	PDS
CS_79738_c0_orf1	0.265437	-0.27613	PII protein	GLB
CS_49560_c0_orf1	0.309176	0.22974	PI-PLC X domain-containing protein At5g67130-like	P0563F09.1
CS_47191_c0_orf1	-0.279284	-0.17241	PI-PLC X domain-containing protein At5g67130-like	P0015C07.31
CS_48703_c1_orf1	-0.448115	1.8722	plasma intrinsic protein 1_3	Si017991m.g
CS_66640_c0_orf1	-0.236164	0.82466	plasma intrinsic protein 2_5	PIP2-6
CS_84898_c0_orf1	0.16221	0.38828	plasma membrane H+-ATPase	Os04g0656100
CS_92894_c0_orf1	-0.195946	0.85859	plasma membrane H+-ATPase	a1
CS_87979_c0_orf1	-0.844251	-0.33555	plastid ATP/ADP transport protein 2	OJ1006_A02.6
CS_90832_c0_orf1	-0.630394	0.36784	plastidic glucose transporter 4	ZEAMMB73_758572
CS_73104_c0_orf1	-0.0424568	-0.22809	pollen profilin variant 7
CS_70119_c1_orf1	-0.0603973	-0.3598	polyadenylate-binding protein 2-like	OSJNBb0116K07.11
CS_70119_c0_orf1	-0.147202	-0.69859	polyadenylate-binding protein 2-like	OSJNBb0116K07.11
CS_90438_c0_orf1	0.792439	0.88123	polyneuridine-aldehyde esterase-like	PIR7A
CS_74636_c1_orf1	1.35727	-0.30377	polyphenol oxidase	ZEAMMB73_501697
CS_93187_c0_orf1	0.267835	-1.4732	polyphenol oxidase	ZEAMMB73_501697
CS_82269_c0_orf1	-0.610433	1.2236	polyribonucleotide nucleotidyltransferase	PNP1
CS_48694_c0_orf1	-0.16004	-0.5355	pom14	Sb09g001310
CS_86907_c0_orf1	0.344828	-0.034803	porin	VDAC1
CS_93861_c0_orf1	0.311503	-0.6751	porin/voltage-dependent anion-selective channel protein	VDAC5
CS_89703_c0_orf1	-0.136062	-0.2466	PP2A regulatory subunit TAP46	ZEAMMB73_586388
CS_91335_c0_orf1	-0.327348	0.6401	precursor of protein cell division protease ftsh-like protein	FTSH1
CS_79537_c0_orf1	-0.45799	0.42769	pre-mRNA-processing-splicing factor 8-like isoform 2	P0680A03.20-1
CS_48557_c0_orf1	-0.12658	-0.75636	pre-mRNA-splicing factor 18-like	ZEAMMB73_132659
CS_90231_c0_orf1	-0.272297	-0.088403	pre-mRNA-splicing factor ISY1 homolog isoform 1	OJ1791_B03.50-2
CS_90614_c2_orf1	-0.325539	-0.53583	pre-mRNA-splicing factor SF2-like isoform 1	Sb01g035680
CS_92625_c0_orf1	-0.494109	-0.18984	pre-mRNA-splicing factor SYF1-like	P0519D04.10
CS_68612_c0_orf1	-0.296899	-0.70321	prephenate aminotransferase	ZEAMMB73_129784
CS_89441_c0_orf1	-0.110916	0.086737	probable 26S proteasome non-ATPase regulatory subunit 3	ZEAMMB73_847170
CS_70359_c0_orf1	0.0129262	-0.52883	probable 26S proteasome non-ATPase regulatory subunit 7	ZEAMMB73_496538
CS_94094_c0_orf1	0.258217	-0.69321	probable ADP-ribosylation factor GTPase-activating protein AGD13 isoform 1	OSJNBb0042G06.10
CS_79452_c0_orf1	-0.0740006	-1.315	probable carboxylesterase 2	ZEAMMB73_437127
CS_89985_c0_orf1	-0.56918	0.55081	probable cation-transporting ATPase-like isoform 2	Os12g0586600
CS_48511_c0_orf1	-0.140826	-0.55858	probable CCR4-associated factor 1 homolog 7 isoform 1	OJ1695_H09.27-1
CS_50218_c0_orf1	0.503858	-1.9664	probable cinnamyl alcohol dehydrogenase 9	CAD3
CS_79965_c0_orf1	-0.314733	0.35968	probable exocyst complex component 4-like isoform 1	P0406D01.114
CS_61798_c0_orf1	-0.155213	-0.44254	probable galactose-1-phosphate uridyl transferase
CS_88276_c2_orf1	0.157044	2.13	probable glutamate carboxypeptidase 2-like isoform 1	P0638D12.28
CS_89243_c0_orf1	0.176323	-1.2344	probable glutathione S-transferase	B1147A04.23
CS_92590_c2_orf1	-0.0144996	-1.428	probable glutathione S-transferase parC isoform 1	P0564H06.1
CS_68532_c0_orf1	0.0482362	0.98733	probable glycerol kinase isoform 1
CS_92411_c0_orf1	-0.200913	0.12048	probable importin-7 homolog
CS_79943_c0_orf1	0.352759	0.29027	probable inositol transporter 2 isoform 1	OJ1048_C10.5
CS_62825_c0_orf1	0.107018	0.44421	probable iron/ascorbate oxidoreductase DDB_G0283291	ZEAMMB73_084316
CS_93061_c0_orf1	0.435095	0.11115	probable LRR receptor-like serine/threonine-protein kinase At1g56130-like	OJ1114_D06.122
CS_94537_c0_orf1	0.158337	-0.40117	probable LRR receptor-like serine/threonine-protein kinase At5g48740-like	ZEAMMB73_998925
CS_94075_c0_orf1	-0.426625	0.61193	probable methionyl-tRNA synthetase	Os06g0508700
CS_95336_c0_orf1	0.252173	-0.014565	probable nicotinate-nucleotide pyrophosphorylase	Os09g0553600
CS_94398_c0_orf1	0.349365	-1.6146	probable nitronate monooxygenase	P0419H09.34-1
CS_92220_c1_orf1	-0.352916	-0.90629	probable nucleolar protein 5-2-like	Os03g0350300
CS_48430_c0_orf1	-0.131313	-0.68088	probable nucleoredoxin 2	ZEAMMB73_404461
CS_84410_c0_orf1	0.0690147	1.0199	probable pectate lyase 4-like	BRADI1G22147
CS_80322_c0_orf1	-0.547932	0.52476	probable pectate lyase 5	BRADI5G01135
CS_92541_c0_orf1	0.181421	1.2818	probable pectinesterase/pectinesterase inhibitor 51-like
CS_93707_c0_orf1	-0.37707	0.23627	probable phenylalanyl-tRNA synthetase alpha chain-like
CS_92388_c0_orf1	-0.147202	0.29844	probable phenylalanyl-tRNA synthetase beta chain-like	ZEAMMB73_756086
CS_85294_c0_orf1	-0.118727	0.44993	probable polygalacturonase-like	Os11g0658800
CS_90169_c1_orf1	-0.131313	4.0508	probable polygalacturonase-like	P0644B06.40
CS_75533_c0_orf1	0.269033	-0.083917	probable prefoldin subunit 1
CS_90496_c3_orf2	0.509949	-0.53039	probable prefoldin subunit 3
CS_88741_c0_orf1	-0.554273	-0.084812	probable pre-mRNA-splicing factor ATP-dependent RNA helicase	ZEAMMB73_515916
CS_64345_c0_orf1	-0.284546	0.33442	probable protein phosphatase 2C 39	Os07g0507000
CS_94427_c0_orf1	0.413594	0.5653	probable protein phosphatase 2C 76	Os05g0587100
CS_76515_c0_orf1	-0.0543923	0.006005	probable protein Pop3	ZEAMMB73_173752
CS_83455_c1_orf1	-0.0543923	-0.48639	probable rhamnose biosynthetic enzyme 1	ZEAMMB73_445795
CS_78326_c0_orf1	-0.494109	-0.34545	probable rhamnose biosynthetic enzyme 1	ZEAMMB73_445795
CS_94354_c0_orf1	0.258217	-0.37729	probable ribose-5-phosphate isomerase	P0534H07.29-2
CS_49821_c0_orf1	0.0949116	1.1016	probable ribose-5-phosphate isomerase-like	P0534H07.29-2
CS_61410_c0_orf1	0.0143553	1.0266	probable serine racemase	SERR
CS_90358_c0_orf1	-0.662004	0.22299	probable serine/threonine-protein kinase At5g41260	OSJNBb0015I11.13
CS_93440_c0_orf1	0.186501	-0.095306	probable small nuclear ribonucleoprotein G	ZEAMMB73_159101
CS_93481_c0_orf1	0.0398403	0.47512	probable steroid-binding protein 3-like	P0700F06.22
CS_70553_c0_orf1	-0.309359	0.34026	probable ubiquitin conjugation factor E4-like
CS_80271_c1_orf1	0.120352	-0.088866	probable UDP-N-acetylglucosamine pyrophosphorylase-like	ZEAMMB73_708396
CS_89068_c0_orf1	0.107018	0.71995	probable Xaa-Pro aminopeptidase P-like	P0473H04.2
CS_89372_c0_orf1	-0.22095	0.61696	probable Xaa-Pro aminopeptidase P-like	P0473H04.2
CS_73646_c0_orf1	0.257011	2.478	probably inactive leucine-rich repeat receptor-like protein kinase At2g25790-like	Os03g0335500
CS_80000_c0_orf1	0.481299	-0.52212	profilin	Sb09g026120
CS_92527_c3_orf1	-0.12658	0.12537	programmed cell death protein 4	OSJNBb0011N17.20
CS_87591_c0_orf1	0.0468403	-0.26675	proliferating cell nuclear antigen	BRADI3G54630
CS_86786_c0_orf2	-0.00578235	-0.1207	proliferation-associated protein 2G4-like	ZEAMMB73_275925
CS_86786_c0_orf1	-0.013043	-0.1207	proliferation-associated protein 2G4-like	ZEAMMB73_275925
CS_90195_c1_orf1	-0.424688	0.7981	proline iminopeptidase-like	BRADI2G19980
CS_87249_c0_orf1	-0.202572	-0.14023	prolyl 4-hydroxylase subunit alpha-1	P0452F04.25
CS_66474_c0_orf1	0.0143553	0.062781	protease 2-like isoform 2	ZEAMMB73_316056
CS_83637_c1_orf1	-0.207561	1.1503	protease 4-like	ZEAMMB73_772711
CS_68556_c0_orf2	-0.0144996	0.70891	protease Do-like 7-like	OJ1038_A06.28
CS_68556_c0_orf1	-0.093879	0.70891	protease Do-like 7-like	OJ1038_A06.28
CS_77214_c0_orf1	0.540027	0.072031	Proteasome subunit alpha type	ZEAMMB73_910258
CS_79033_c0_orf1	0.0299829	-0.080541	proteasome subunit alpha type-1-A-like isoform 1	BRADI3G03040
CS_85401_c0_orf1	0.273814	-0.096913	proteasome subunit alpha type-7	Si030916m.g
CS_85297_c0_orf1	0.16221	0.16324	proteasome subunit beta type-1	Sb02g029260
CS_93709_c0_orf1	-0.0291463	0.012149	proteasome subunit beta type-3-A isoform 1	BRADI3G06140
CS_93703_c0_orf1	-0.0350469	0.032113	proteasome subunit beta type-4 isoform 1
CS_84994_c0_orf1	0.217851	-0.23336	proteasome subunit beta type-5	BRADI1G49140
CS_83619_c0_orf1	0.0313952	0.50366	proteasome subunit beta type-7-B isoform 1	Sb02g007210
CS_90912_c1_orf1	-0.687335	1.4078	proteasome-associated protein ECM29 homolog
CS_88647_c1_orf1	0.200379	-0.15888	Protein arginine N-methyltransferase	CARM1
CS_94089_c0_orf1	-0.163268	0.10725	protein arginine N-methyltransferase 1.1-like	PRMT1
CS_84812_c0_orf1	-0.432455	0.017538	protein argonaute 10-like	ZEAMMB73_232492
CS_48875_c0_orf1	-0.202572	0.031743	protein AUXIN RESPONSE 4-like	Os11g0544100
CS_93369_c0_orf1	0.638769	0.19908	protein disufide isomerase-like protein precursor	PDIL2-1
CS_89535_c0_orf1	0.0271541	-1.4965	Protein disulfide isomerase family	PDIL2-3
CS_93347_c0_orf1	0.645241	-0.29988	protein disulfide-isomerase	Si026242m.g
CS_80193_c0_orf1	0.0799754	-0.008707	protein disulfide-isomerase 5-1	PDIL5-1
CS_80420_c0_orf1	-0.0247367	-0.182	protein farnesyltransferase/geranylgeranyltransferase type-1 subunit alpha	ZEAMMB73_734617
CS_90783_c8_orf1	-0.0174171	-0.024998	protein fat-free homolog	OSJNBb0016H12.27
CS_85688_c0_orf1	-0.0174171	-1.4857	protein grpE	ZEAMMB73_697877
CS_71976_c0_orf1	0.111031	-0.98239	protein grpE-like	BRADI3G22430
CS_94456_c0_orf1	-0.187707	0.090253	protein grpE-like	BRADI3G48540
CS_82575_c0_orf1	0.210389	0.3817	protein kinase	P0704D04.29
CS_84084_c0_orf2	-0.0424568	-0.13269	protein NLRC3-like
CS_84084_c0_orf1	-0.277534	-0.13269	protein NLRC3-like	ZEAMMB73_865157
CS_79984_c0_orf1	0.906121	0.013268	protein PHLOEM PROTEIN 2-LIKE A9
CS_91597_c0_orf1	-0.291592	-0.37812	protein ROOT HAIR DEFECTIVE 3 homolog 1-like	Si016334m.g
CS_86348_c0_orf1	0.438293	0.09307	protein SET	Os02g0576700
CS_50246_c0_orf1	0.424385	0.41867	protein SET	Os02g0576700
CS_84528_c1_orf1	-0.150401	0.41116	protein SRG1	ZEAMMB73_127431
CS_92678_c0_orf2	-0.610433	0.1733	protein SRG1	Os10g0559200
CS_69574_c0_orf1	-0.0174171	0.0087848	protein SUPPRESSOR OF GENE SILENCING 3-like	SGS3
CS_89598_c0_orf1	-0.21424	0.058078	protein tas-like	Os04g0338000
CS_92284_c0_orf1	-0.177882	0.097676	protein TPLATE-like	LOC_Os11g07470
CS_89262_c0_orf1	0.271426	-0.31944	protein TRANSPARENT TESTA 12-like
CS_87810_c0_orf1	-0.426625	-0.11982	protein transport protein SEC23	P0426D06.22-1
CS_90794_c0_orf1	-0.610433	0.35813	protein transport protein Sec24-like At3g07100-like	OJ000126_13.4
CS_79967_c2_orf1	-0.508403	0.64919	protein transport protein SEC31 isoform 1	P0047B07.120
CS_90079_c0_orf1	-0.573467	-0.80681	protein transport protein Sec61 subunit alpha	P0512H04.19
CS_90962_c0_orf1	-0.550043	0.57028	protein VAC14 homolog	Os03g0223700
CS_88625_c1_orf1	0.276199	0.42147	protein with function	ZEAMMB73_922946
CS_88021_c0_orf2	-0.0247367	0.1073	protein with function	ZEAMMB73_922347
CS_87962_c0_orf2	-0.07552	-0.17252	protein with function	P0583G08.20
CS_90165_c0_orf1	-0.295128	-0.13261	protein with function	ZEAMMB73_189164
CS_82912_c0_orf2	-0.512514	0.87957	protein with function
CS_82912_c0_orf1	-0.60165	0.87957	protein with function	ZEAMMB73_662964
CS_80306_c0_orf1	-0.634867	-0.14365	PS1 reaction center subunit III	P0673E01.25
CS_85717_c0_orf1	0.190299	-0.84629	pseudouridine-5&apos_-monophosphatase-like	ZEAMMB73_187536
CS_74873_c2_orf1	-0.21927	0.39542	pto-interacting protein 1	ZEAMMB73_414598
CS_89436_c0_orf1	-0.0454314	0.41375	pumilio homolog 1-like	P0446B05.8
CS_88153_c0_orf1	0.407081	0.1069	puromycin-sensitive aminopeptidase	Os02g0218200
CS_84565_c0_orf1	-0.261881	0.76311	puromycin-sensitive aminopeptidase	Os02g0218200
CS_91096_c0_orf1	-0.186065	0.95381	putative 1-aminocyclopropane-1-carboxylate deaminase-like	Os02g0773300
CS_88383_c0_orf1	0.0285692	-1.0674	putative 3-dehydroquinate synthase
CS_48715_c0_orf1	0.149259	-1.8754	putative 3-deoxy-D-arabino-heptulosonate 7-phosphate synthase 3	DAHPS1
CS_93389_c0_orf1	-0.0892673	-1.0877	putative 5-enolpyruvylshikimate 3-phosphate synthase	BRADI1G51660
CS_81026_c0_orf1	-0.134477	-0.29546	putative arsenical pump-driving ATPase-like	OJ1734_E02.41
CS_48766_c0_orf1	-0.0499049	1.0068	putative aspartate aminotransferase 2	Si001361m.g
CS_91565_c0_orf1	-0.268817	-0.081994	putative caffeic acid methyltransferase	comt
CS_85346_c0_orf1	0.126973	-1.4999	putative caffeic acid O-methyltransferase	comt
CS_81882_c1_orf1	-0.671164	0.77731	putative calcium dependent protein kinase	Si029460m.g
CS_87320_c0_orf1	-0.0291463	-0.077436	putative chloroplast chlorophyll a/b-binding protein	CAB2R
CS_92049_c1_orf1	-0.0232698	-0.23818	putative cinnamyl alcohol dehydrogenase	OJ1520_C09.26
CS_96359_c0_orf1	-0.430509	1.3504	putative dihydroflavonol-4-reductase	OSJNBb0074M06.10
CS_68787_c0_orf1	-0.0439433	0.088444	putative dihydroxyacid dehydratase
CS_91362_c0_orf1	0.621993	0.31716	putative DNA repair protein RAD23-3 isoform 1	RAD23
CS_82094_c0_orf1	-0.284546	-0.096318	putative E3 ubiquitin-protein ligase UBR7
CS_48346_c1_orf1	0.457332	-0.2823	putative enoyl-acyl-carrier-protein reductase	Os09g0277800
CS_90576_c1_orf1	-0.405451	-0.14894	putative glucose-6-phosphate 1-epimerase	24K23.3
CS_80050_c1_orf1	-0.22095	-0.98405	putative glutathione peroxidase
CS_74167_c0_orf1	0.0935602	-1.4889	putative glutathione S-transferase	OJ1006F06.5
CS_74167_c2_orf1	0.24245	-1.2677	putative glutathione-s-transferase theta
CS_88899_c2_orf1	0.0328061	-1.1211	putative lacasse/diphenol oxidase	ZEAMMB73_854164
CS_95239_c0_orf1	0.521051	-2.101	putative L-galactose-1-phosphate phosphatase
CS_90668_c0_orf1	0.10165	0.14161	putative nuclear matrix constituent protein 1-like protein-like
CS_50165_c0_orf1	0.292782	0.25132	putative oxidoreductase GLYR1 isoform 1	OJ1712_E04.5
CS_59485_c0_orf1	0.295135	0.24093	putative oxidoreductase GLYR1-like	ZEAMMB73_296425
CS_91926_c0_orf1	0.290424	0.93266	putative phospholipid-transporting ATPase 9-like isoform 1	P0583E12.16
CS_93683_c0_orf1	0.69332	0.070561	putative serine carboxypeptidase precursor	CBP3
CS_77552_c0_orf1	0.276199	-0.37888	putative uncharacterized protein yghX-like	P0702H08.32
CS_77651_c1_orf1	-0.0908029	-0.32564	putative uridine kinase C227.14
CS_89940_c0_orf1	0.0962619	-0.86346	putative vesicle-associated membrane protein 726	ZEAMMB73_907306
CS_92549_c0_orf1	-0.0634092	-0.11803	pyrophosphate-energized membrane proton pump 3	ZEAMMB73_770255
CS_90661_c0_orf1	-0.452057	0.0020885	pyrophosphate--fructose 6-phosphate 1-phosphotransferase subunit beta-like	ZEAMMB73_498225
CS_93372_c0_orf1	-0.120294	0.91126	pyruvate decarboxylase	PDC2
CS_64712_c0_orf1	-0.14401	0.029653	pyruvate kinase	Sb06g032940
CS_79319_c0_orf1	0.128293	-0.24171	quinone oxidoreductase 1-like	ZEAMMB73_785587
CS_89354_c1_orf1	0.0426443	0.38424	RabE1	OJ1754_E06.16
CS_77358_c0_orf1	0.109695	-0.40516	RACK1	ZEAMMB73_536434
CS_87001_c0_orf1	-0.24127	-0.12442	rac-like GTP-binding protein RAC1 isoform 2	RAC5
CS_88429_c0_orf1	0.374066	-0.75134	RAN GTPase-activating protein 1 isoform 2	ZEAMMB73_865157
CS_48701_c0_orf1	-0.106249	-0.6278	ran-binding protein 1 homolog c-like	ZEAMMB73_722707
CS_88998_c0_orf1	0.24732	0.35262	ras-related protein RABA1f	ZEAMMB73_307778
CS_83673_c1_orf1	0.27858	0.48264	ras-related protein RABF1	ZEAMMB73_922946
CS_92982_c0_orf1	0.0524159	-0.41902	receptor-like protein kinase FERONIA-like	ZEAMMB73_448864
CS_92689_c0_orf1	-0.382702	-1.1103	receptor-like protein kinase FERONIA-like	ZEAMMB73_136182
CS_78982_c0_orf1	-0.448115	-1.29	RecName: Full=40S ribosomal protein S6 &gt_gi_7649387_emb_CAB89081.1_ S6 ribosomal protein	Sb08g015010
CS_89805_c0_orf1	-0.103147	-0.65299	RecName: Full=40S ribosomal protein SA_ AltName: Full=p40 &gt_gi_3204099_emb_CAA07226.1_ ribosome-associated protein p40	Si036745m.g
CS_49060_c0_orf1	1.58592	-1.6368	RecName: Full=Acidic endochitinase_ Flags: Precursor &gt_gi_19775_emb_CAA77656.1_ acidic chitinase III	P0656C04.102
CS_74901_c0_orf1	-0.168123	-0.35094	RecName: Full=Glutamine synthetase nodule isozyme_ Short=GS_ AltName: Full=Glutamate--ammonia ligase &gt_gi_170637_gb_AAA34239.1_ glutamine synthetase	Os02g0735200
CS_327679_c0_orf1	0.237564	-2.973	RecName: Full=Heat shock 70 kDa protein &gt_gi_773670_gb_AAA65099.1_ heat shock protein	OJ1754_E06.25
CS_92376_c0_orf1	0.14274	-2.1532	RecName: Full=Heat shock cognate 70 kDa protein &gt_gi_20557_emb_CAA30018.1_ heat shock protein 70	P0031D11.41
CS_82359_c0_orf1	0.362891	-0.15935	RecName: Full=Late embryogenesis abundant protein D-29_ Short=LEA D-29
CS_62905_c0_orf1	0.656268	-3.5896	RecName: Full=Late embryogenesis abundant protein D-34_ Short=LEA D-34 &gt_gi_18501_emb_CAA31594.1_ D-34 Lea protein	OJ1124_H03.10
CS_87898_c0_orf1	0.0482362	0.14081	RecName: Full=Peptide-N4-(N-acetyl-beta-glucosaminyl)asparagine amidase A_ Short=PNGase A_ AltName: Full=Glycopeptide N-glycosidase_ AltName: Full=N-glycanase_ Contains: RecName: Full=Peptide-N4-(N-acetyl-beta-g	ZEAMMB73_663701
CS_87921_c0_orf1	0.290424	-0.67825	RecName: Full=Peptidyl-prolyl cis-trans isomerase Pin1_ Short=PPIase Pin1_ AltName: Full=MdPin1_ AltName: Full=Rotamase Pin1 &gt_gi_15077233_gb_AAK83088.1_AF290200_1 Pin1-type peptidyl-prolyl cis/trans isomerase	ZEAMMB73_874277
CS_49572_c1_orf1	0.590722	-1.4808	RecName: Full=Probable aspartyl aminopeptidase	LOC_Os12g13390
CS_80302_c0_orf1	-0.265345	-1.3598	RecName: Full=Probable pyridoxal biosynthesis protein PDX1_ AltName: Full=Ethylene-inducible protein HEVER &gt_gi_1209317_gb_AAA91063.1_ ethylene-inducible protein	PDX11
CS_90653_c3_orf1	-0.461959	0.68274	RecName: Full=Probable sucrose-phosphate synthase 1_ AltName: Full=UDP-glucose-fructose-phosphate glucosyltransferase 1 &gt_gi_2588888_dbj_BAA23213.1_ sucrose-phosphate synthase	SPS4
CS_92661_c0_orf1	-0.362158	-3.0958	RecName: Full=Putative UDP-rhamnose:rhamnosyltransferase 1_ Short=FaRT1_ AltName: Full=Glycosyltransferase 4_ Short=FaGT4 &gt_gi_51705431_gb_AAU09445.1_ putative UDP-rhamnose:rhamnosyltransferase	OSJNBb0015I02.12
CS_61604_c0_orf1	-0.713119	-0.33381	RecName: Full=Putative UDP-rhamnose:rhamnosyltransferase 1_ Short=FaRT1_ AltName: Full=Glycosyltransferase 4_ Short=FaGT4 &gt_gi_51705431_gb_AAU09445.1_ putative UDP-rhamnose:rhamnosyltransferase	OSJNBb0015I02.12
CS_90738_c0_orf1	0.1137	-0.1681	RecName: Full=Pyrroline-5-carboxylate reductase_ Short=P5C reductase_ Short=P5CR &gt_gi_20851_emb_CAA44646.1_ pyrroline carboxylate reductase	BRADI2G60730
CS_88430_c1_orf1	0.331132	-2.2044	RecName: Full=S-adenosylmethionine synthase 1_ Short=AdoMet synthase 1_ AltName: Full=Methionine adenosyltransferase 1_ Short=MAT 1 &gt_gi_13540316_gb_AAK29409.1_AF346305_1 S-adenosyl-L-methionine synthetase	Si001401m.g
CS_93517_c0_orf1	0.0370307	0.060208	red chlorophyll catabolite reductase	OSJNBb0061I18.21
CS_75702_c0_orf1	0.66175	0.5603	REF/SRPP-like protein At1g67360-like isoform 1	Os05g0151300
CS_92916_c0_orf1	-0.330973	-0.18877	regulator of nonsense transcripts 1 homolog	OJ1457_D07.109-1
CS_90103_c0_orf1	-0.37707	-0.60758	reticulon-like protein B1 isoform 2	Os05g0526400
CS_76939_c0_orf2	-0.599462	1.6772	rhamnogalacturonate lyase-like	OSJNBb0011H15.42
CS_58429_c0_orf1	-0.318326	-0.0067787	riboflavin biosynthesis protein RibD-like	P0487H05.14
CS_95391_c0_orf1	0.331132	0.049236	riboflavin synthase alpha chain	ZEAMMB73_935680
CS_94172_c0_orf1	-0.125006	-0.046149	ribonuclease 3	LOC_Os03g63740
CS_86440_c0_orf1	0.195348	-0.29286	ribonuclease UK114-like
CS_83889_c0_orf1	-0.32916	-0.69439	ribosomal protein L10a
CS_96048_c0_orf1	-0.0291463	-0.22689	ribosome biogenesis protein BOP1 homolog
CS_87066_c0_orf1	0.191563	-0.44236	RNA and export factor-binding protein 2-like	ZEAMMB73_191156
CS_48570_c0_orf1	0.1137	-0.048647	RNA and export factor-binding protein 2-like	ZEAMMB73_191156
CS_74955_c0_orf1	-0.37146	-0.27431	RNA binding protein	B1250G12.14
CS_48743_c0_orf1	0.10165	-0.084486	RNA helicase-like protein	Os03g0158200
CS_84992_c1_orf1	0.375178	0.66572	RNA-binding post-transcriptional regulator csx1-like	OSJNBb0060E08.6
CS_288252_c0_orf1	-0.562772	0	rpl14 gene product (chloroplast)	OJ1343_D04.104
CS_90404_c0_orf1	-0.434403	-0.47024	rRNA 2&apos_-O-methyltransferase fibrillarin 2-like	P0474F11.25-1
CS_48429_c0_orf1	0.187768	-0.91133	ruvB-like 2-like	OJ1014_E09.2
CS_50170_c0_orf1	-0.0528949	-0.049627	RWD domain-containing protein 1-like	ZEAMMB73_968909
CS_74426_c0_orf1	-0.320126	-0.994	S-adenosyl-L-homocysteine hydrolase
CS_49511_c0_orf1	0.16221	0.58047	SAL1 phosphatase	ZEAMMB73_418274
CS_89318_c1_orf1	0.652601	1.7404	salt stress root protein RS1 isoform 3	Os01g0233000
CS_72337_c1_orf1	-0.0558912	-0.56403	salt tolerance protein 5-like protein
CS_89275_c0_orf1	-0.0908029	-0.56095	SEC12-like protein 1-like	ZEAMMB73_694239
CS_87778_c0_orf1	0.466758	-0.97451	Serine carboxypeptidase	CBP3
CS_156174_c0_orf1	0.85997	-0.57908	serine carboxypeptidase-like 18	OSJNBb0051N19.2
CS_78893_c0_orf1	-0.289827	0.95417	serine carboxypeptidase-like 51-like	ZEAMMB73_474826
CS_92248_c4_orf1	-0.24127	0.22507	serine palmitoyltransferase 2 isoform 1	Os11g0516000
CS_68799_c0_orf1	-0.529073	-1.2729	serine/arginine-rich splicing factor 7-like	RSZ23
CS_91906_c0_orf1	-0.0588937	0.2275	serine/threonine-protein phosphatase 2A 65 kDa regulatory subunit A beta isoform	ZEAMMB73_324274
CS_80426_c0_orf2	-0.28279	-0.38324	serine/threonine-protein phosphatase 2A regulatory subunit B&apos_&apos_ subunit alpha-like	Os10g0476600
CS_67462_c0_orf1	-0.182786	-0.90727	serine/threonine-protein phosphatase 5	ZEAMMB73_092773
CS_92755_c0_orf1	0.168642	-0.15172	serine/threonine-protein phosphatase BSL3-like	Sb08g021850
CS_90157_c0_orf1	-0.506353	-0.22601	serrate RNA effector molecule-like	ZEAMMB73_402006
CS_90348_c0_orf1	0.210389	0.31215	seryl-tRNA synthetase	B1064G04.18-2
CS_93888_c0_orf1	-0.103147	0.70776	S-formylglutathione hydrolase isoform 1	ZEAMMB73_452463
CS_76029_c1_orf1	-0.300448	-0.60178	sieve element occlusion a
CS_89838_c0_orf1	-0.375197	-5.5782	sieve element occlusion b
CS_76029_c0_orf1	-0.979942	-0.78661	sieve element occlusion b
CS_88525_c0_orf1	-0.244685	0.032604	signal peptidase complex catalytic subunit SEC11C-like	ZEAMMB73_963784
CS_80064_c1_orf1	-0.106249	0.16898	signal recognition particle 72 kDa protein	BRADI2G57350
CS_89406_c0_orf1	0.356144	-1.2519	sinapyl alcohol dehydrogenase-like protein	CAD3
CS_85068_c0_orf1	0.23634	-0.23081	SKP1 component-like 1	B1274F11.9
CS_48687_c1_orf1	0.539035	-0.21172	SKP1-like protein 1A-like	B1274F11.9
CS_80161_c0_orf1	0.238787	0.5579	small GTP-binding protein	ZEAMMB73_477067
CS_84570_c0_orf1	-0.351074	-0.60987	small nuclear ribonucleoprotein-associated protein B&apos_-like	Os07g0166600
CS_48494_c0_orf1	-0.103147	-0.19277	SNF1-related protein kinase regulatory subunit beta-1	ZEAMMB73_101329
CS_89649_c1_orf1	1.09356	-2.0374	soluble epoxide hydrolase	OSJNBb0027B08.33
CS_87426_c0_orf1	-0.378944	0.32272	soluble inorganic pyrophosphatase-like	ZEAMMB73_605071
CS_49171_c0_orf1	-0.0969617	-0.40383	sorting and assembly machinery component 50 homolog
CS_90928_c2_orf1	0.478195	0.28944	sorting nexin-1
CS_94390_c0_orf1	0.284514	0.48943	sorting nexin-2
CS_84568_c0_orf1	0.0299829	-0.060066	splicing factor 3A subunit 3-like
CS_90628_c0_orf1	-0.641604	-0.43067	splicing factor 3B subunit 1-like
CS_92901_c2_orf1	-0.164884	-0.021761	splicing factor 3B subunit 3-like	P0431A02.16
CS_71534_c0_orf1	-0.110916	0.60957	SPX domain-containing protein 2 isoform 1	SPX1
CS_84066_c0_orf1	0.0114956	-0.39293	squalene synthase-like
CS_65498_c0_orf1	0.144046	0.44593	stem-specific protein TSJT1	ZEAMMB73_893425
CS_49427_c0_orf1	0.191563	0.49145	Stomatin-like protein
CS_80360_c0_orf1	1.20101	-0.99843	stress and pathogenesis-related protein	PR10
CS_94352_c0_orf1	0.944858	-0.60998	stress and pathogenesis-related protein
CS_48797_c0_orf1	0.116365	-1.5424	Strong similarity to 60S ribosomal protein L17 (gb_X01694). EST gb_AA042332 comes from this gene	ZEAMMB73_530571
CS_86497_c0_orf1	-0.215915	0	structural maintenance of chromosomes protein 1A-like	BRADI3G12830
CS_91881_c0_orf1	-0.286304	0.83142	structural maintenance of chromosomes protein 3-like	P0030G11.15
CS_86350_c0_orf1	0.361768	1.3222	subtilisin-like protease	ZEAMMB73_729120
CS_66550_c0_orf1	0.182692	0.11308	subtilisin-like protease isoform 1	ZEAMMB73_994341
CS_88293_c0_orf1	0.221568	-0.25003	Succinyl-CoA ligase	Os07g0577700
CS_90874_c0_orf1	-0.24127	0.7954	sucrose phosphate phosphatase	SPP2
CS_93438_c0_orf1	-0.678072	1.5569	sucrose synthase	Sb01g035890
CS_93825_c0_orf1	0.252173	-2.8441	sucrose transporter	SUT2
CS_94011_c0_orf1	-0.571322	-0.51668	Sulfite reductase	ZEAMMB73_589211
CS_89088_c0_orf1	0.258217	-0.11734	SUMO-activating enzyme subunit 1B	ZEAMMB73_440015
CS_89817_c0_orf1	-0.204233	0.1766	SUMO-activating enzyme subunit 2-like	ZEAMMB73_970776
CS_94370_c0_orf1	-0.405451	0.44046	superkiller viralicidic activity 2-like 2-like	Os11g0176200
CS_70436_c0_orf1	0.233888	0.63951	superoxide dismutase	Si037598m.g
CS_79964_c0_orf1	0.105678	-0.42203	syntaxin	ZEAMMB73_906381
CS_91619_c0_orf1	0.258217	0.18068	T-complex protein 1 subunit alpha-like
CS_92565_c0_orf1	0.00575927	0.52326	T-complex protein 1 subunit beta	ZEAMMB73_095081
CS_72865_c0_orf1	-0.140826	1.0446	T-complex protein 1 subunit epsilon	BRADI3G11280
CS_91150_c0_orf1	0.0922074	0.094963	T-complex protein 1 subunit theta	ZEAMMB73_331411
CS_89514_c0_orf1	-0.0262051	-0.029327	T-complex protein 1 subunit zeta	Os05g0147400
CS_83882_c0_orf1	-0.101598	0.7975	terminal flower 2 protein	LHP1
CS_50569_c0_orf1	-0.0573917	-0.31497	tetrahydrofolate dehydrogenase/cyclohydrolase	P0706E03.8
CS_48758_c0_orf1	-0.0954196	0.13988	tetratricopeptide repeat protein 35
CS_329845_c0_orf1	0.387363	0	TGA10 transcription factor	OJ1225_F07.6
CS_53311_c0_orf1	-0.434403	0.17053	thaumatin-like protein	ZEAMMB73_730164
CS_79566_c0_orf2	-0.046921	-0.73711	thiamin pyrophosphokinase 1 isoform 2	TPK1
CS_73131_c0_orf1	-0.756331	-2.3145	thiazole biosynthetic enzyme	BRADI1G25860
CS_87940_c0_orf1	0.680774	1.4106	thiol protease aleurain-like isoform 1	Os09g0442300
CS_64917_c0_orf1	0.543991	-1.0952	thiolase II	P0574F11.13
CS_92852_c0_orf1	0.342555	0.40085	thioredoxin	TRXM
CS_79970_c0_orf1	0.120352	0.24085	Thioredoxin	ZEAMMB73_302758
CS_48921_c0_orf1	0.324235	-0.20556	thioredoxin h	Si038003m.g
CS_50364_c0_orf1	0.773152	-2.1439	thioredoxin H2	Si038003m.g
CS_84027_c0_orf1	0.424385	-0.70304	Thioredoxin H-type
CS_48673_c0_orf1	0.464668	-0.18832	thioredoxin H-type 8
CS_74201_c0_orf1	-0.0969617	-0.88767	thioredoxin m	Os04g0430800
CS_93511_c0_orf1	0.445727	-0.52731	thioredoxin reductase 2-like	Sb04g030050
CS_48771_c0_orf1	0.359521	0.40599	thioredoxin-dependent peroxidase	PRXIIC
CS_81366_c1_orf1	-0.352916	0.52542	thioredoxin-like protein
CS_65772_c0_orf1	-0.0484122	-0.051364	THO complex subunit 3
CS_96180_c0_orf1	0.187768	-0.004749	tocopherol cyclase	VTE1
CS_85345_c1_orf2	-0.260152	1.0215	tocopherol cyclase	VTE1
CS_78540_c0_orf1	-0.217591	0.35498	Topless-related 2 protein	P0705D01.10-1
CS_82420_c0_orf1	-0.37146	0.90965	trafficking protein particle complex subunit 8-like	OSJNBb0024J04.5
CS_90296_c0_orf1	-0.163268	0.83885	trafficking protein particle complex subunit 9-like isoform 2
CS_87838_c0_orf1	0.0370307	-0.11456	transaldolase isoform 1	ZEAMMB73_710143
CS_85403_c0_orf1	-0.0513992	-0.0006094	transaldolase-like
CS_89569_c1_orf1	-0.00723157	0.36932	transcriptional adapter ADA2b-like	ADA2
CS_91803_c0_orf1	-0.182786	0.01565	translation initiation factor eIF-2B subunit beta-like isoform 1	LOC_Os12g42260
CS_93138_c0_orf1	0.587845	-0.74627	translationally controlled tumor protein	Os11g0660500
CS_48605_c0_orf1	-0.114035	-0.47684	translocon-associated protein subunit beta isoform 1	BRADI2G03687
CS_91849_c0_orf1	0.192825	0.18855	transmembrane 9 superfamily member 4	OJ1034_C08.4-1
CS_90041_c0_orf1	0.10165	0.055054	transmembrane 9 superfamily member 4-like	ZEAMMB73_754250
CS_89084_c0_orf1	-0.0365259	0.041236	Transmembrane 9 superfamily protein member	OJ1081D05.4
CS_49213_c0_orf1	0.353888	-1.086	Transmembrane emp24 domain-containing protein	P0702E04.27
CS_74387_c0_orf1	0.112367	-0.53907	transmembrane emp24 domain-containing protein A	OSJNBb0036F07.15
CS_89015_c0_orf1	-0.304006	0.31944	transmembrane protein 111
CS_93564_c0_orf1	-0.0846703	0.06959	transmembrane protein 205	LOC_Os12g37060
CS_89594_c0_orf1	0.78073	-1.1654	trehalase	Os10g0521000
CS_89594_c0_orf2	0.694212	-1.1654	trehalase	Os10g0521000
CS_86695_c0_orf1	-0.112475	1.0937	tricalbin-1	NTMC2T4.1
CS_48049_c1_orf1	-0.103147	0.45757	trigger factor isoform 1	ZEAMMB73_863675
CS_93247_c0_orf1	0.235114	0.20092	triosphosphate isomerase-like protein type I	Si002630m.g
CS_67022_c0_orf1	0.195348	-0.70103	triosphosphate isomerase-like protein type II	Si002651m.g
CS_84851_c2_orf1	-0.251539	0.36925	triosphosphate isomerase-like protein type II	Sb03g006130
CS_89122_c0_orf1	0.104337	-0.1116	TRL17	OJA1364E02.17
CS_49983_c0_orf1	0.215368	-1.0598	TRM112-like protein At1g78190
CS_65523_c0_orf1	0.385155	-1.7041	tropinone reductase homolog At1g07440	OJA1364E02.17
CS_48680_c0_orf1	0.658097	-0.405	tropinone reductase homolog isoform 1	OJA1364E02.17
CS_83165_c1_orf1	0.370722	0.16495	TT12-1 MATE transporter	BRADI4G01610
CS_49228_c1_orf1	-0.739372	-0.040198	tubulin alpha-7 chain	Os11g0247300
CS_84243_c1_orf1	-1.03505	1.0991	tubulin beta-1 chain	TUBB2
CS_85259_c0_orf1	-0.229382	-0.52429	type 2A protein phosphatase-1	Sb10g022710
CS_77779_c0_orf1	0.0551957	0.3118	tyrosine aminotransferase	P0477B05.15
CS_49728_c0_orf1	-0.0664274	-0.54179	tyrosyl-tRNA synthetase-like
CS_94375_c0_orf1	0.348232	0.50885	U2 small nuclear ribonucleoprotein A&apos_
CS_68769_c0_orf1	0.0114956	-0.22175	U3 small nucleolar RNA-associated protein 18 homolog
CS_83606_c0_orf1	-0.232769	-0.16653	U4/U6 small nuclear ribonucleoprotein PRP4-like protein-like	PUB72
CS_92186_c0_orf1	-0.634867	0.14518	U5 small nuclear ribonucleoprotein 200 kDa helicase	OSJNBb0036F07.6
CS_85652_c0_orf1	0.0440443	-0.75853	U5 small nuclear ribonucleoprotein 40 kDa protein-like isoform 1	OSJNBb0122C16.5
CS_83807_c0_orf1	0.27023	-0.068673	UBA and UBX domain-containing protein At4g15410	ZEAMMB73_821031
CS_92870_c0_orf1	0.375178	-0.010129	ubiquilin-1-like	ZEAMMB73_542733
CS_92578_c0_orf1	-0.416962	-0.26093	ubiquitin carboxyl-terminal hydrolase 12-like	Sb08g015020
CS_91587_c4_orf1	-0.21927	0.039162	ubiquitin carboxyl-terminal hydrolase 6	Si000961m.g
CS_85044_c0_orf1	-0.0877334	-0.050267	ubiquitin carboxyl-terminal hydrolase isozyme L5-like	P0474F11.34-1
CS_83385_c0_orf1	0.0621217	-0.59302	ubiquitin domain-containing protein 1	ZEAMMB73_124051
CS_89617_c0_orf1	-0.077041	-0.22425	ubiquitin-activating enzyme E1 1	ZEAMMB73_970776
CS_83913_c0_orf1	0.321928	0.0015031	ubiquitin-conjugating enzyme E2 35 isoform 1	ZEAMMB73_913776
CS_91850_c1_orf1	-0.199255	0.010691	U-box domain-containing protein 43	LOC_Os12g17900
CS_92252_c1_orf1	-0.128156	-0.071251	U-box domain-containing protein 72	PUB72
CS_72574_c0_orf1	0.141433	-0.15475	UBX domain-containing protein 2-like isoform 2
CS_91649_c0_orf1	0.0565835	0.075184	UDP-glucose 6-dehydrogenase	Sb01g043150
CS_49076_c0_orf1	-0.0923402	-0.24204	UDP-glucose:glycoprotein glucosyltransferase-like	P0461B08.3
CS_91508_c0_orf1	-0.194295	0.25263	UDP-glucosyltransferase family 1 protein	P0498F03.3
CS_66865_c1_orf1	0.157044	-0.23309	UDP-glucuronic acid decarboxylase 1	ZEAMMB73_740163
CS_83714_c0_orf1	0.0867838	0.17053	UDP-glucuronic acid decarboxylase 1	ZEAMMB73_740163
CS_89674_c0_orf1	-0.013043	-0.55184	UDP-glucuronic acid decarboxylase 1-like	P0692D12.17
CS_72118_c0_orf1	0.123004	-0.40124	UDP-glycosyltransferase 73C3-like	OSJNBb0116K07.18
CS_87067_c0_orf1	-0.00144342	-0.57408	UDP-glycosyltransferase 74F2	P0498F03.3
CS_94823_c0_orf1	-0.657445	-4.2423	UDP-glycosyltransferase 85A1 isoform 1	OSJNBb0033P05.8
CS_89224_c0_orf1	0.155749	1.7634	UDP-glycosyltransferase 85A1-like	P0683C09.124
CS_92355_c0_orf1	-0.0954196	-0.25946	UDP-glycosyltransferase 88A1-like	ZEAMMB73_248966
CS_83676_c0_orf1	-0.189351	0.65565	UPF0480 protein At4g32130
CS_258594_c0_orf1	-0.771027	-1.074	UPF0496 protein At4g34320-like	Os03g0199100
CS_93573_c0_orf1	0.00575927	-0.6962	upstream activation factor subunit spp27
CS_96341_c0_orf1	0.608809	1.9368	upstream element-binding protein
CS_91002_c0_orf1	0.0813396	0.46307	urease	Sb02g001020
CS_48994_c0_orf1	-0.564905	-0.41678	urease accessory protein ureG	UREG
CS_75028_c0_orf1	-0.327348	-0.19659	uricase	BRADI2G55950
CS_88278_c0_orf1	0.204141	0.5751	UTP-glucose 1 phosphate uridylyltransferase	P0453A06.16
CS_65538_c0_orf1	-0.136062	1.5822	vacuolar H+-pyrophosphatase	OJ1572_F02.11
CS_93357_c0_orf1	-0.432455	0.51898	vacuolar H+-translocating inorganic pyrophosphatase	OJ1572_F02.11
CS_75353_c0_orf1	0.359521	-0.0013355	vacuolar invertase	OSJNBb0020O11.6
CS_92086_c0_orf1	-0.00433459	0.25318	vacuolar processing enzyme	see2a
CS_93686_c0_orf1	-0.0101344	0.51495	Vacuolar protein sorting	ZEAMMB73_691667
CS_80346_c0_orf1	0.327687	0.25032	vacuolar protein sorting-associated protein 32 homolog 2	ZEAMMB73_168246
CS_90939_c0_orf1	-0.179515	-0.811	vacuolar protein sorting-associated protein 41 homolog
CS_90341_c0_orf1	0.00144197	-0.089332	vacuolar protein sorting-associated protein 4-like	ZEAMMB73_057058
CS_92967_c1_orf1	-0.164884	0.80713	vacuolar protein sorting-associated protein 52 homolog	OSJNBb0056B16.16
CS_83928_c1_orf1	-0.142417	0.41967	vacuolar protein sorting-associated protein 54-like
CS_67697_c0_orf2	-0.140826	0.48957	Vacuolar protein sorting-associated protein-like protein	OSJNBb0063G05.11
CS_84524_c1_orf1	-0.405451	0.76572	vacuolar proton translocating ATPase 100 kDa subunit	P0460C04.33-2
CS_89513_c0_orf1	0.0607392	-0.34225	vacuolar-sorting receptor 1-like isoform 1	OSJNBb0078C13.14
CS_89361_c0_orf1	-0.436354	0.16762	valyl-tRNA synthetase-like	P0428D12.115
CS_74998_c0_orf1	-0.72977	0.3804	vesicle-associated membrane protein 72	ZEAMMB73_907306
CS_89751_c1_orf1	0.484396	0.054395	VHS domain-containing protein At3g16270
CS_82491_c0_orf1	0.21661	0.071276	violaxanthin de-epoxidase
CS_48618_c0_orf1	-0.184425	0.18775	V-type proton ATPase catalytic subunit A-like	ZEAMMB73_258693
CS_94100_c0_orf1	0.302173	0.299	V-type proton ATPase subunit D isoform 1
CS_87943_c0_orf1	-0.486004	-0.33002	V-type proton ATPase subunit d2	Os01g0587000
CS_48615_c0_orf1	-0.16004	-0.23395	V-type proton ATPase subunit E
CS_77916_c0_orf1	0.194087	0.11798	V-type proton ATPase subunit F
CS_94200_c0_orf1	0.151859	0.26763	WD repeat-containing protein 61	Os11g0660300
CS_92013_c1_orf1	-0.192645	-0.44987	WD-40 repeat-containing protein MSI1	MSI1
CS_83799_c0_orf1	-0.22095	0.047661	WD-40 repeat-containing protein MSI4-like isoform 1	nfc102
CS_65674_c0_orf1	0.222805	-1.6252	Werner Syndrome-like exonuclease-like	OSJNBb0072N21.11
CS_48453_c0_orf1	-0.295128	0.28799	WHY domain class transcription factor	ZEAMMB73_742248
CS_87392_c0_orf2	-0.625934	0.74809	WPP domain-interacting tail-anchored protein 1-like
CS_88971_c0_orf1	-0.873027	-0.64785	wsus	ZEAMMB73_713004
CS_49823_c0_orf1	-0.392137	-0.12166	xylulose kinase
CS_80409_c0_orf1	-0.166503	-1.0754	YSL transporter	Os10g0518200
CS_95402_c0_orf1	-0.746616	0.41383	zinc-binding alcohol dehydrogenase domain-containing protein 2	Os11g0255500
