# Supplementary material for: Comparative Proteomic Analysis of the Graft Unions in Hickory (Carya cathayensis) Provides Insights into Response Mechanisms to Grafting Process
Source: Front Plant Sci. 2017 Apr 27;8:676. doi: 10.3389/fpls.2017.00676 (PMC5406401; doi:10.3389/fpls.2017.00676)
Supplement: Supplementary file 6 [file Table_6.XLSX]

## Sheet: Sheet1
Table S6 The expression levels of flavonoid biosynthesis-related genes in hickory
Protein accession	Protein description	gene_id	Cc_7D_readcount	Cc_0D_readcount	log2FoldChange	pval	FDR	NR Description
CS_85680_c0_orf1	p-coumaryl-CoA 3&apos_-hydroxylase	comp85680_c0	3010.14	15273.4	-2.3431	0.035217	0.0536926	p-coumaryl-CoA 3&apos;-hydroxylase [Populus alba x Populus grandidentata]
CS_88306_c0_orf1	cinnamate 4-hydroxylase	comp88306_c0	5913.19	23242	-1.9747	0.14487	0.058337	cinnamic acid 4-hydroxylase [Humulus lupulus]
CS_88642_c0_orf1	o-methyltransferase, putative	comp88642_c0	731.141	711.874	0.038528	0.79811	0.19261	o-methyltransferase, putative [Ricinus communis]
CS_48814_c0_orf1	chalcone isomerase	comp48814_c0	652.416	722.219	-0.14665	0.79149	0.000217075	chalcone isomerase [Pyrus pyrifolia]
CS_48683_c0_orf1	flavanone 3-hydroxylase	comp48683_c0	2685.27	4990.83	-0.89421	0.40208	0.000575204	flavanone 3-hydroxylase [Juglans regia]
CS_93648_c0_orf1	flavonoid 3&apos_ hydroxylase	comp93648_c0	2213.36	3588.88	-0.6973	0.56211	0.0347606	flavonoid 3&apos; hydroxylase [Prunus persica]
CS_78499_c0_orf1	flavonol synthase, putative	comp78499_c0	46.1612	638.12	-3.7891	0.014397	2.80906e-05	flavonol synthase, putative [Ricinus communis]
CS_84035_c0_orf1	naringenin-chalcone synthase	comp84035_c0	7592.18	19538.7	-1.3638	0.34975	3.41168e-05	naringenin-chalcone synthase [Juglans nigra x Juglans regia]
CS_94348_c0_orf1	dihydroflavonol-4-reductase	comp94348_c0	963.293	762.692	0.33687	0.33591	0.0222088	putative dihydroflavonol 4-reductase [Vitis bellula]
